# Supplementary material for: HSP90 Inhibition Enhances Antimitotic Drug-Induced Mitotic Arrest and Cell Death in Preclinical Models of Non-Small Cell Lung Cancer
Source: PLoS One. 2014 Dec 26;9(12):e115228. doi: 10.1371/journal.pone.0115228 (PMC4277299; doi:10.1371/journal.pone.0115228)
Supplement: S1 Table — Raw data from SILAC study. Values corresponding to each protein are listed as Log2 ratios of (H/L) for the forward experiment in which heavy-labeled cells were treated with IPI-504 (300 nM) and docetaxel (10 nM) combination and light-labeled cells were treated with vehicle and (L/H) for the reverse experiment in which heavy labeled cells were treated with vehicle and light labeled cells were treated with IPI-504 (300 nM) and docetaxel (10 nM) combination. (XLSX) [file pone.0115228.s005.xlsx]

## Sheet: Sheet1
S1 Table
Protein Names	Uniprot	Mol. Weight [kDa]	PEP	log2(H/L)	log2(L/H)
Kinesin-like protein KIF14	Q15058	186.49	0.0020751	-7.81818	5.08001
cDNA FLJ53554	B4DGK4	13.173	0.0011447	-5.81791	6.64342
Glucocorticoid receptor;Nuclear receptor subfamily 3 group C member 1;cDNA FLJ50281, highly similar to Glucocorticoid receptor;Nuclear receptor subfamily 3, group C, member 1 (Glucocorticoid receptor)	P04150-1;P04150;A0ZXF9;B7Z7I2;P04150-2;P04150-3;B6ZGU6;P04150-8;P04150-6;P04150-9;P04150-5;Q3MSN1;Q3MSN4;P04150-7	85.658	1.3551e-220	-4.12193	-3.20855
Dermcidin isoform 2;DCD-1;Dermcidin;Preproteolysin;Survival-promoting peptide;Proteolysis inducing factor	A5JHP3;P81605;Q53YJ2	12.414	2.8274e-07	-3.82767	4.68005
Glycogen phosphorylase, muscle form;Myophosphorylase;Phosphorylase;Glycogen phosphorylase, liver form;Glycogen phosphorylase, brain form	P11217;B2RB32;B4DRW6;A6NDY6;P06737;B2R825;B4DUB7;P11216;B4DSD8;Q59GM9	97.091	1.721e-07	-3.49286	3.25953
22 kDa neuronal tissue-enriched acidic protein;Brain acid soluble protein 1;Neuronal axonal membrane protein NAP-22	P80723-1;P80723;P80723-2	22.693	1.9757e-07	-1.95764	-0.121148
Interferon regulatory factor 2-binding protein 2;cDNA FLJ52600, highly similar to Homo sapiens interferon regulatory factor 2 binding protein 2 (IRF2BP2), mRNA	Q7Z5L9-2;Q7Z5L9;B4DTU9;Q7Z5L9-1	59.48	4.2221e-27	-1.8045	-1.45202
Glutaryl-CoA dehydrogenase, mitochondrial;cDNA FLJ59956, highly similar to Glutaryl-CoA dehydrogenase, mitochondrial (EC 1.3.99.7);cDNA FLJ59559, highly similar to Glutaryl-CoA dehydrogenase, mitochondrial (EC 1.3.99.7);cDNA FLJ60352, highly similar to Glutaryl-CoA dehydrogenase, mitochondrial (EC 1.3.99.7)	Q92947-1;Q92947;B4DQF2;B4DK85;B4DUY0;Q92947-2	48.127	7.7545e-17	-1.65535	-0.119821
Pyridoxal-dependent decarboxylase domain-containing protein 1;cDNA FLJ53168;cDNA FLJ59515;cDNA FLJ59412	Q6P996-1;Q6P996;B4DR55;B4DHL7;B5ME35;B4DSL3	86.706	7.2991e-15	-1.63949	-1.35547
RING finger protein 213	Q63HN8-1;Q63HN8	596.48	1.0622e-16	-1.58066	-0.991971
7SK snRNA methylphosphate capping enzyme;Bicoid-interacting protein 3 homolog;cDNA FLJ77548, highly similar to Homo sapiens bin3, bicoid-interacting 3, homolog (Drosophila) (BCDIN3), mRNA;cDNA FLJ31402 fis, clone NT2NE2000054, highly similar to Homo sapiens bin3, bicoid-interacting 3, homolog (Drosophila) (BCDIN3), mRNA	Q7L2J0;A8K5Q1;B3KP86	74.354	3.3694e-14	-1.56409	-0.867896
PRP4 kinase;PRP4 pre-mRNA-processing factor 4 homolog;Serine/threonine-protein kinase PRP4 homolog;cDNA FLJ51417, highly similar to Serine/threonine-protein kinase PRP4 homolog (EC 2.7.11.1);Protein-serine/threonine kinase	Q13523;B4DZQ5;Q15456	116.97	1.0024e-19	-1.5417	-0.800413
MAD1 mitotic arrest deficient-like 1 (Yeast);Mitotic arrest deficient 1-like protein 1;Mitotic checkpoint MAD1 protein homolog;Mitotic spindle assembly checkpoint protein MAD1;Tax-binding protein 181;cDNA FLJ33640 fis, clone BRAMY2023482, highly similar to Mitotic spindle assembly checkpoint protein MAD1	A4D218;Q9Y6D9;B3KR41	91.885	9.6902e-246	-1.52098	-1.15995
cDNA FLJ56889, moderately similar to Vigilin;Putative uncharacterized protein HDLBP;HDLBP protein	B4DTQ2;C9JIZ1;Q2HJC8;Q96CF6	137.97	5.6383e-226	-1.46725	-0.624709
Anaphase-promoting complex subunit 3;CDC27 homolog;Cell division cycle protein 27 homolog;H-NUC;cDNA FLJ57525, highly similar to Cell division cycle protein 27 homolog	P30260;B4DL80	92.611	3.3681e-24	-1.43028	-1.45565
Electron transfer flavoprotein subunit alpha, mitochondrial;cDNA FLJ76486, highly similar to Homo sapiens electron-transfer-flavoprotein, alpha polypeptide (glutaric aciduria II) (ETFA), nuclear gene encoding mitochondrial protein, mRNA;Electron transfer flavoprotein alpha-subunit;Electron-transfer-flavoprotein, alpha polypeptide;Electron-transfer-flavoprotein, alpha polypeptide (Glutaric aciduri…	P13804;Q53XN3;B4DT43	35.079	2.7538e-32	-1.41561	-0.404576
Lung resistance-related protein;Major vault protein;cDNA FLJ54588, highly similar to Major vault protein;cDNA FLJ53371, highly similar to Major vault protein;cDNA FLJ53437, highly similar to Major vault protein	Q14764;B4DDR2;B4DXN0;B4DP93	99.326	6.137e-64	-1.41531	-0.757194
SH3 and PX domain-containing protein 3;Sorting nexin-33;Sorting nexin 33	Q8WV41;B1NM17	65.264	1.4827e-05	-1.38722	-0.817705
Amphiglycan;Ryudocan core protein;Syndecan-4;Syndecan	P31431;B4E1S6;Q6FGN3	21.641	2.3351e-18	-1.36784	-1.03485
Coiled-coil-helix-coiled-coil-helix domain-containing protein 9, mitochondrial;Aging-associated gene 10 protein;Coiled-coil-helix-coiled-coil-helix domain-containing protein 2, mitochondrial;HCV NS2 trans-regulated protein	Q5T1J5;Q9Y6H1	15.489	2.3496e-75	-1.36676	0.383209
Gamma-interferon-inducible protein 16;Interferon-inducible myeloid differentiation transcriptional activator;cDNA FLJ61295, highly similar to Gamma-interferon-inducible protein Ifi-16	Q16666-1;Q16666;Q16666-3;C9JGT9;B4DJT8;Q16666-5;Q16666-2	88.255	2.3813e-35	-1.3392	-0.855352
Putative uncharacterized protein CCNK;Cyclin-K	C9JI13;O75909-4;O75909;O75909-3;A8MZK4;O75909-1;C9JSW4;O75909-2;C9J9Q3	66.109	2.0494e-84	-1.30779	-0.965987
Nuclear factor 1;Putative uncharacterized protein DKFZp686E13259;CCAAT-box-binding transcription factor;Nuclear factor 1 B-type;Nuclear factor I/B;TGGCA-binding protein	Q5VW26;Q5VW30;Q63HM5;C9JSM6;Q5VW29;B4DS74;Q5VW27;Q6ZNF9;C9JSM7;O00712-1;O00712;Q5VW28	63.432	0.002203	-1.28595	-1.64994
General transcription factor 3C polypeptide 4;TF3C-delta;Transcription factor IIIC 90 kDa subunit;Transcription factor IIIC subunit delta;cDNA FLJ14603 fis, clone NT2RP1000357, highly similar to General transcription factor 3C polypeptide 4 (EC 2.3.1.48);GTF3C4 protein	Q9UKN8;B3KNH2;Q05CN7	91.981	1.9071e-11	-1.26691	-0.817378
Bruton tyrosine kinase-associated protein 135;General transcription factor II-I;SRF-Phox1-interacting protein;Williams-Beuren syndrome chromosomal region 6 protein;cDNA FLJ55916, highly similar to General transcription factor II-I;cDNA FLJ77440, highly similar to Homo sapiens general transcription factor II, i (GTF2I), transcript variant 2, mRNA;General transcription factor II, i;cDNA FLJ56355, h…	P78347-1;P78347;B4DH52;P78347-3;A8K9W7;P78347-4;Q499G6;P78347-2;B4DM07;B4DRA9	112.42	3.0302e-34	-1.26396	-0.992623
Squamous cell carcinoma antigen recognized by T-cells 3;Tat-interacting protein of 110 kDa;cDNA FLJ51951, highly similar to Squamous cell carcinoma antigen recognized by T-cells 3;cDNA FLJ50292, highly similar to Squamous cell carcinoma antigen recognized byT-cells 3;SART3 protein;cDNA FLJ51777, highly similar to Squamous cell carcinoma antigen recognized byT-cells 3	Q15020-1;Q15020;B4DRG9;B4DYA2;B7ZKM0;B4E3R6	109.93	2.5687e-281	-1.22021	-0.457437
CTG repeat protein 26;Nuclear receptor corepressor 2;Silencing mediator of retinoic acid and thyroid hormone receptor;SMAP270;T3 receptor-associating factor;Thyroid-, retinoic-acid-receptor-associated corepressor;Putative uncharacterized protein NCOR2;Putative uncharacterized protein	Q9Y618-1;Q9Y618;C9JQE8;Q9Y618-3;C9J0Q5;Q9Y618-4;C9J7T7;Q9BT61;Q9Y618-5;C9J239;C9JE98;C9J460	274.8	1.7283e-13	-1.2061	-1.04621
51 kDa FK506-binding protein;54 kDa progesterone receptor-associated immunophilin;Androgen-regulated protein 6;FF1 antigen;FK506-binding protein 5;FKBP54;HSP90-binding immunophilin;Peptidyl-prolyl cis-trans isomerase FKBP5;Rotamase;cDNA FLJ57237, highly similar to FK506-binding protein 5 (EC 5.2.1.8);cDNA FLJ58213, highly similar to FK506-binding protein 5 (EC 5.2.1.8);FK506 binding protein 5;FK5…	Q13451;B7Z7Z8;B7Z8G2;Q2TA84;Q53GX4;Q5TGM6;Q6ZR21	51.212	4.8664e-07	-1.17013	-1.09194
Beige-like protein;CDC4-like protein;Lipopolysaccharide-responsive and beige-like anchor protein;cDNA FLJ16600 fis, clone TESTI4006704, highly similar to Lipopolysaccharide-responsive and beige-like anchor protein;Beige-like protein variant;Putative uncharacterized protein DKFZp686K03100;LRBA protein;LPS-responsive vesicle trafficking, beach and anchor containing	P50851-1;P50851;B3KVI6;Q59HC1;Q68D03;Q6P1X2;Q7KZN3;Q969R7;P50851-2	319.1	1.6157e-06	-1.16861	-0.27023
Target of EGR1 protein 1;cDNA FLJ36001 fis, clone TESTI2015213, highly similar to Homo sapiens target of EGR1, member 1 (nuclear) (TOE1), mRNA;cDNA FLJ57546, highly similar to Homo sapiens target of EGR1, member 1 (nuclear) (TOE1), mRNA;cDNA FLJ59313, highly similar to Homo sapiens target of EGR1, member 1 (nuclear) (TOE1), mRNA	Q96GM8;B3KSC7;B4DP23;B4DEM6	56.547	2.8569e-29	-1.15402	-1.17645
Anaphase-promoting complex subunit 4;Cyclosome subunit 4;cDNA FLJ13535 fis, clone PLACE1006506, highly similar to Anaphase-promoting complex subunit 4	Q9UJX5-1;Q9UJX5;B3KN47;Q9UJX5-2	92.115	9.5972e-17	-1.14203	-1.06267
A-kinase anchor protein 8-like;Helicase A-binding protein 95;Homologous to AKAP95 protein;Neighbor of A-kinase-anchoring protein 95	Q9ULX6;B5BU90	71.639	6.9376e-39	-1.12623	-1.06874
Epidermal Langerhans cell protein LCP1;TOX high mobility group box family member 4;cDNA FLJ54372, highly similar to Epidermal Langerhans cell protein LCP1;cDNA FLJ54382, highly similar to Epidermal Langerhans cell protein LCP1;cDNA FLJ54357, highly similar to Epidermal Langerhans cell protein LCP1;Putative uncharacterized protein TOX3;CAG trinucleotide repeat-containing gene F9 protein;TOX high m…	O94842;B4DPY8;B4DSM0;C9IYG6;B4DJ39;B5MCW4;O15405;B4DRD0;O94900;B4DYA1	66.194	6.2442e-14	-1.10858	-1.38272
Zinc finger CCCH domain-containing protein 4	Q9UPT8	140.26	2.0024e-73	-1.09262	-0.704164
Retinoid-inducible serine carboxypeptidase;Serine carboxypeptidase 1;cDNA FLJ55993, highly similar to Retinoid-inducible serine carboxypeptidase (EC 3.4.16.-);DC39	Q9HB40-1;Q9HB40;B4DP22;Q9H2J9	50.83	4.2201e-20	-1.09019	-0.36042
Synaptic vesicle membrane protein VAT-1 homolog;cDNA, FLJ79487, highly similar to Synaptic vesicle membrane protein VAT-1homolog;cDNA FLJ39753 fis, clone SMINT2018343, highly similar to Synaptic vesicle membrane protein VAT-1homolog (EC 1.-.-.-);cDNA FLJ54106, moderately similar to Synaptic vesicle membrane protein VAT-1 homolog (EC 1.-.-.-)	Q99536;B0AZP7;B3KUF8;B4DPX4	41.92	2.3873e-22	-1.08755	-0.310224
Clathrin interactor 1;Clathrin-interacting protein localized in the trans-Golgi region;Enthoprotin;Epsin-4;Epsin-related protein;cDNA FLJ61629, highly similar to Clathrin interactor 1	Q14677-1;Q14677;B7Z6F8;C9JRR8;Q14677-2	70.294	1.0708e-203	-1.0771	-0.543595
Protein RCC2;RCC1-like protein TD-60;Telophase disk protein of 60 kDa;RCC2 protein	Q9P258;A5PLK7	56.084	3.492e-45	-1.06688	-0.839718
Enhanced at puberty protein 1	Q9H1B7	82.658	1.7415e-10	-1.05038	-0.132511
EH domain-containing protein 2;PAST homolog 2;cDNA FLJ53453, highly similar to EH-domain-containing protein 2;cDNA FLJ55555, highly similar to EH-domain-containing protein 2;cDNA FLJ54154, highly similar to EH-domain-containing protein 2;cDNA, FLJ79347, highly similar to EH-domain-containing protein 2;cDNA FLJ90220 fis, clone MAMMA1003126, moderately similar to Human Hpast (HPAST) mRNA	Q9NZN4;B4DLA1;B4DNU6;B4DU62;B7ZAY3;Q8NCJ3	61.161	5.2807e-12	-1.04793	-1.07526
80 kDa nuclear cap-binding protein;Nuclear cap-binding protein subunit 1	Q09161	91.838	1.0922e-77	-1.03209	-0.685716
Electron transfer flavoprotein subunit beta;cDNA FLJ77343, highly similar to Homo sapiens electron-transfer-flavoprotein, beta polypeptide(ETFB), mRNA	P38117-2;P38117;P38117-1;A8K766	37.434	5.9004e-06	-1.03156	-0.664847
cDNA, FLJ94609;HSPC095;Coiled-coil domain-containing protein 55;cDNA FLJ50801, highly similar to Coiled-coil domain-containing protein 55;CCDC55 protein	B2R9Y2;Q9P0E1;Q9H0G5;B7Z4B1;B7ZL27;C9JJ02;Q05DD5	159.65	2.0429e-06	-1.02544	-0.154713
ATPase WRNIP1;Werner helicase-interacting protein 1;cDNA FLJ37504 fis, clone BRAWH2017103, highly similar to ATPase WRNIP1	Q96S55-1;Q96S55;Q96S55-2;B2RDB0;Q96S55-3;Q96S55-4;B3KT25	72.132	3.385e-36	-1.02538	-0.75292
cDNA FLJ75085, highly similar to Homo sapiens glutaminyl-tRNA synthetase (QARS), mRNA;Glutaminyl-tRNA synthetase variant;Glutamine--tRNA ligase;Glutaminyl-tRNA synthetase;QARS protein;cDNA FLJ54314, highly similar to Glutaminyl-tRNA synthetase (EC 6.1.1.18);cDNA FLJ54453, highly similar to Glutaminyl-tRNA synthetase (EC 6.1.1.18);cDNA FLJ54487, highly similar to Glutaminyl-tRNA synthetase (EC 6.1…	A8K3A8;Q53HS0;P47897;Q96AW5;B4DWJ2;B4DNN3;B4DDN1;Q9BUZ3;Q9H3A5	89.656	3.3019e-101	-1.00549	-1.14104
Fer-1-like protein 3;Myoferlin;Putative uncharacterized protein MYOF	Q9NZM1-1;Q9NZM1;Q9NZM1-3;C9JCN0;Q9NZM1-6;Q9NZM1-2;Q9NZM1-5	234.71	3.9854e-08	-1.00364	0.314786
Damage-specific DNA-binding protein 2;DDB p48 subunit;DNA damage-binding protein 2;UV-damaged DNA-binding protein 2	Q92466-1;Q92466;Q92466-4;Q92466-5;Q92466-2	47.863	8.2306e-07	-0.997809	-0.819668
Protein phosphatase 1C;Protein phosphatase 1G;Protein phosphatase 2C isoform gamma;Protein phosphatase magnesium-dependent 1 gamma;cDNA, FLJ92810, highly similar to Homo sapiens protein phosphatase 1G (formerly 2C), magnesium-dependent, gamma isoform (PPM1G), mRNA;cDNA FLJ45688 fis, clone FCBBF3021191, highly similar to Protein phosphatase 2C isoform gamma (EC 3.1.3.16);cDNA FLJ57252, highly simi…	O15355;B2R665;B3KXL8;B4DDC8;Q6IAU5;Q96IN7	59.271	6.989e-14	-0.988877	-0.0434845
Sterile alpha motif domain-containing protein 9;cDNA FLJ43111 fis, clone CTONG2025900, highly similar to Sterile alpha motif domain-containing protein 9;cDNA FLJ43141 fis, clone CTONG3007586, highly similar to Sterile alpha motif domain-containing protein 9;Putative uncharacterized protein SAMD9	Q5K651;B3KWI1;B3KWI8;C9JKF1	184.28	7.7636e-12	-0.97835	-0.666484
General transcription factor 3C polypeptide 1;TF3C-alpha;TFIIIC box B-binding subunit;Transcription factor IIIC 220 kDa subunit;Transcription factor IIIC subunit alpha;Putative uncharacterized protein DKFZp686A111;Putative uncharacterized protein DKFZp686O0870;GTF3C1 protein;Putative uncharacterized protein GTF3C1	Q12789-2;Q12789;Q6AHZ7;Q6AWA4;Q12789-3;Q7Z7H4;A8MRT3	241.14	4.7067e-08	-0.971007	-0.37729
NOL1/NOP2/Sun domain family member 2;Substrate of AIM1/Aurora kinase B;tRNA (cytosine-5-)-methyltransferase;tRNA (cytosine-5-)-methyltransferase NSUN2;tRNA methyltransferase 4 homolog;cDNA FLJ76184, highly similar to Homo sapiens NOL1/NOP2/Sun domain family, member 2 (NSUN2), mRNA;cDNA FLJ30894 fis, clone FEBRA2005416, highly similar to Homo sapiens NOL1/NOP2/Sun domain family, member 2 (NSUN2), …	Q08J23;A8K529;B3KP09;B4DQW2	86.47	4.8013e-17	-0.966179	-0.834711
RNA 3-terminal phosphate cyclase-like protein;RNA terminal phosphate cyclase-like 1	Q9Y2P8;Q5VZU3	40.842	3.097e-09	-0.955144	-0.161307
TRM1-like protein;cDNA, FLJ93224;cDNA FLJ56040	Q7Z2T5-1;Q7Z2T5;B2R713;B4DXX1	81.746	4.2233e-95	-0.94867	-0.645241
Protein raver-1;Ribonucleoprotein PTB-binding 1	Q8IY67-2;Q8IY67;Q8IY67-1	79.578	1.1866e-37	-0.948224	-0.611361
Putative uncharacterized protein HCFC1;C1 factor;CFF;HCF C-terminal chain 1;HCF C-terminal chain 2;HCF C-terminal chain 3;HCF C-terminal chain 4;HCF C-terminal chain 5;HCF C-terminal chain 6;HCF N-terminal chain 1;HCF N-terminal chain 2;HCF N-terminal chain 3;HCF N-terminal chain 4;HCF N-terminal chain 5;HCF N-terminal chain 6;Host cell factor 1;VCAF;VP16 accessory protein;HCFC1 protein	A6NEM2;P51610-1;P51610;Q05C05;P51610-2;C9JTM5	213.47	9.6016e-26	-0.937298	-0.640991
Putative uncharacterized protein YTHDF1;cDNA FLJ38476 fis, clone FEBRA2022504, highly similar to YTH domain protein 1;Dermatomyositis associated with cancer putative autoantigen 1;YTH domain family protein 1;cDNA FLJ58619, highly similar to YTH domain protein 1	A6NMJ5;B3KTL8;Q9BYJ9-1;Q9BYJ9;B4DT65	61.516	7.2648e-29	-0.929968	-0.173767
Double-strand break repair protein MRE11A;Meiotic recombination 11 homolog 1;Meiotic recombination 11 homolog A;cDNA FLJ38069 fis, clone CTONG2015434, highly similar to DOUBLE-STRAND BREAK REPAIR PROTEIN MRE11A;MRE11A protein;MRE11 meiotic recombination 11 homolog A (S. cerevisiae)	P49959-1;P49959;B3KTC7;P49959-2;Q05D78;Q9BS79	80.592	3.1175e-72	-0.922648	-0.960141
86 kDa subunit of Ku antigen;ATP-dependent DNA helicase 2 subunit 2;ATP-dependent DNA helicase II 80 kDa subunit;CTC box-binding factor 85 kDa subunit;DNA repair protein XRCC5;Ku80;Ku86;Lupus Ku autoantigen protein p86;Nuclear factor IV;Thyroid-lupus autoantigen;X-ray repair complementing defective repair in Chinese hamster cells 5 (double-strand-break rejoining);X-ray repair cross-complementing …	P13010;Q53T09;Q53TC2	82.704	0	-0.919888	-1.14483
Cell division cycle protein 73 homolog;Hyperparathyroidism 2 protein;Parafibromin;cDNA FLJ57893, highly similar to Parafibromin	Q6P1J9;B4DV47;A8MPR2	60.576	9.2564e-113	-0.913243	-0.811553
Partner of Y14 and mago;Protein wibg homolog	Q9BRP8-2;Q9BRP8;Q9BRP8-1	22.704	1.4744e-167	-0.913162	-0.258217
Damage-specific DNA-binding protein 1;DDB p127 subunit;DNA damage-binding protein 1;DNA damage-binding protein a;HBV X-associated protein 1;UV-damaged DNA-binding factor;UV-damaged DNA-binding protein 1;Xeroderma pigmentosum group E-complementing protein;XPE-binding factor;cDNA FLJ56068, highly similar to DNA damage-binding protein 1;cDNA FLJ51067, highly similar to DNA damage-binding protein 1;c…	Q16531;B7Z2A1;B4DSA8;B4DZP5	126.97	6.8875e-35	-0.900126	-0.624616
General transcription factor 3C polypeptide 5;TF3C-epsilon;Transcription factor IIIC 63 kDa subunit;Transcription factor IIIC subunit epsilon;General transcription factor IIIC, polypeptide 5, 63kDa;General transcription factor IIIC, polypeptide 5, 63kDa, isoform CRA_c;cDNA FLJ54733, highly similar to General transcription factor 3C polypeptide 5;Putative uncharacterized protein GTF3C5	Q9Y5Q8-3;Q9Y5Q8;Q9Y5Q8-1;Q5T7U0;Q9Y5Q8-2;Q5T7U1;B7Z1V3;C9J393;Q5T7U4	60.368	2.074e-11	-0.895529	-0.902112
2,3-cyclic-nucleotide 3-phosphodiesterase;cDNA FLJ59866, highly similar to 2,3-cyclic-nucleotide 3-phosphodiesterase (EC 3.1.4.37);cDNA FLJ52954, highly similar to 2,3-cyclic-nucleotide 3-phosphodiesterase(EC 3.1.4.37)	P09543-1;P09543;P09543-2;B4DFN6;B4DI06	47.578	1.08e-09	-0.894483	-1.06371
Pancreatic differentiation protein 2;RNA polymerase II-associated factor 1 homolog	Q8N7H5-1;Q8N7H5;Q8N7H5-2	59.975	9.5876e-190	-0.889156	-0.867422
High density lipoprotein-binding protein;Vigilin;cDNA, FLJ92652, highly similar to Homo sapiens high density lipoprotein binding protein (vigilin)(HDLBP), mRNA;cDNA FLJ55700, moderately similar to Vigilin;Putative uncharacterized protein HDLBP;Putative uncharacterized protein DKFZp686L08115;cDNA FLJ45936 fis, clone PLACE7004103, highly similar to Vigilin	Q00341;B2R5V9;B4DKR8;C9JEZ8;Q5HYC5;Q6ZS03	141.45	1.6773e-234	-0.886566	-0.562377
Eukaryotic translation initiation factor 4B;cDNA FLJ54492, highly similar to Eukaryotic translation initiation factor 4B;cDNA FLJ59206, highly similar to Eukaryotic translation initiation factor 4B;cDNA FLJ59405, highly similar to Eukaryotic translation initiation factor 4B;EIF4B protein	P23588;B4DRM3;B4DEP6;B4DS13;Q7Z5Y0	69.725	3.3914e-43	-0.885233	-0.351967
28S ribosomal protein S11, mitochondrial;Cervical cancer proto-oncogene 2 protein;Mitochondrial ribosomal protein S11 isoform a variant;Mitochondrial ribosomal protein S11	P82912-1;P82912;Q53FX9;Q53GJ8;P82912-2;P82912-3;Q96Q62	20.616	5.3051e-14	-0.882917	-0.164143
Chromatin-specific transcription elongation factor 80 kDa subunit;Facilitates chromatin transcription complex 80 kDa subunit;Facilitates chromatin transcription complex subunit SSRP1;FACT complex subunit SSRP1;Recombination signal sequence recognition protein 1;Structure-specific recognition protein 1;T160	Q08945	81.074	1.4893e-49	-0.873767	-0.622462
Adenovirus early region 1B-associated protein 5;E1B-55 kDa-associated protein 5;Heterogeneous nuclear ribonucleoprotein U-like protein 1;cDNA FLJ75163, highly similar to Homo sapiens heterogeneous nuclear ribonucleoprotein U-like 1 (HNRPUL1), transcript variant 4, mRNA;cDNA FLJ78309, highly similar to Homo sapiens heterogeneous nuclear ribonucleoprotein U-like 1 (HNRPUL1), transcript variant 1, m…	Q9BUJ2-1;Q9BUJ2;A8K3W4;A8K5K0;A8K6U7;B7Z4B8;Q9BUJ2-2;Q9BUJ2-4;B3KM60;Q9BUJ2-3	95.737	0	-0.87073	-0.642008
Cdc2-related kinase, arginine/serine-rich;Cell division cycle 2-related protein kinase 7;Cell division protein kinase 12;Cdc2-related kinase, arginine/serine-rich, isoform CRA_b;CRKRS protein;cDNA FLJ60980, highly similar to Cell division cycle 2-related protein kinase 7 (EC 2.7.11.22)	Q9NYV4-1;Q9NYV4;B9EIQ6;Q9NYV4-2;B4DYX4	164.15	2.1184e-19	-0.862785	-0.788185
Putative uncharacterized protein ENSP00000395989;RNA-binding motif, single-stranded-interacting protein 2;Suppressor of CDC2 with RNA-binding motif 3;cDNA FLJ50371, highly similar to RNA-binding motif,single-stranded-interacting protein 2;cDNA FLJ53090, moderately similar to RNA-binding motif, single-stranded-interacting protein 2	C9JFH9;Q15434;B7Z974;B7Z5Y7	48.961	1.3309e-12	-0.851756	-0.755571
cDNA FLJ61202, highly similar to Multisynthetase complex auxiliary component p43;Aminoacyl tRNA synthase complex-interacting multifunctional protein 1;Endothelial monocyte-activating polypeptide 2;Endothelial monocyte-activating polypeptide II;Multisynthase complex auxiliary component p43;Small inducible cytokine subfamily E member 1;cDNA FLJ52127, highly similar to Multisynthetase complex auxili…	B4E1S7;Q12904;B4DNK3	37.039	1.3987e-36	-0.849986	-0.719403
ADP-ribosylation factor 6;ARF6 protein;cDNA, FLJ94403, Homo sapiens ADP-ribosylation factor 6 (ARF6), mRNA	P62330;Q5U025;Q6FGZ2;Q6FH17	20.082	3.257e-05	-0.845287	-0.793521
Cytoplasmic dynein 1 intermediate chain 2;Cytoplasmic dynein intermediate chain 2;Dynein intermediate chain 2, cytosolic;cDNA FLJ53290, highly similar to Cytoplasmic dynein 1 intermediate chain 2;Dynein, cytoplasmic, intermediate polypeptide 2 variant;cDNA, FLJ79018, highly similar to Cytoplasmic dynein 1 intermediate chain 2;cDNA FLJ55471, highly similar to Cytoplasmic dynein 1 intermediate chai…	Q13409-1;Q13409;Q13409-5;Q13409-2;B4DPZ3;Q59GU5;B7ZA04;Q13409-3;B4DX93;Q9H5W7;Q13409-6;Q53SA6	71.456	8.8603e-36	-0.829716	0.973157
Mitochondrial large ribosomal RNA ribose methylase;rRNA methyltransferase 1, mitochondrial	Q6IN84-1;Q6IN84	38.638	4.6955e-08	-0.823396	-0.334911
65 kDa eukaryotic translation initiation factor 2A;Eukaryotic translation initiation factor 2A;Putative uncharacterized protein EIF2A;cDNA FLJ58035, highly similar to Homo sapiens eukaryotic translation initiation factor (eIF) 2A (eIF2A), mRNA;cDNA FLJ57962, highly similar to Homo sapiens eukaryotic translation initiation factor (eIF) 2A (eIF2A), mRNA	Q9BY44-1;Q9BY44;C9JWR7;B4DQ14;B4DF96;Q9BY44-2	64.989	9.8586e-231	-0.817715	-0.877901
Anaphase-promoting complex subunit 5;Cyclosome subunit 5;cDNA FLJ58697, highly similar to Anaphase-promoting complex subunit 5 (APC5)(Cyclosome subunit 5);cDNA FLJ55537, highly similar to Anaphase-promoting complex subunit 5 (APC5)(Cyclosome subunit 5)	Q9UJX4-1;Q9UJX4;B7Z6Z3;B4DFK4	85.076	4.1057e-05	-0.806796	-0.696617
Putative uncharacterized protein FAM98B;Protein FAM98B	A8MUW5;Q52LJ0	45.547	4.726e-54	-0.800224	-0.198243
La ribonucleoprotein domain family member 4B;La ribonucleoprotein domain family member 5;La-related protein 4B;La-related protein 5;cDNA FLJ75864, highly similar to Homo sapiens La ribonucleoprotein domain family, member 5 (LARP5), mRNA;La ribonucleoprotein domain family, member 5;La ribonucleoprotein domain family, member 5, isoform CRA_a;Putative uncharacterized protein LARP4B	Q92615;A7MD20;A6NEL6;Q5JUS6;Q5T3R6	80.551	7.762e-30	-0.798441	-0.620962
Deleted in breast cancer gene 1 protein;p30 DBC;Protein KIAA1967;cDNA FLJ38393 fis, clone FEBRA2007212	Q8N163-1;Q8N163;B3KTJ9;Q8N163-2	102.9	1.0095e-95	-0.797263	-0.402722
Cell cycle regulatory protein p95;Nibrin;Nijmegen breakage syndrome protein 1;NBN protein;cDNA FLJ78201, highly similar to Homo sapiens cell cycle regulatory protein p95 (NBS1) mRNA	O60934;A0PJ71;A6H8Y5;A8K1D3	84.958	1.8725e-41	-0.797012	-0.992986
C-terminal tensin-like protein;Tensin-4	Q8IZW8	76.763	3.2697e-73	-0.79636	-0.0564448
Putative RNA-binding protein Luc7-like 1;Putative SR protein LUC7B1;SR+89;LUC7-like isoform b variant;LUC7-like (S. cerevisiae);LUC7-like (S. cerevisiae), isoform CRA_g;LUC7-like (S. cerevisiae), isoform CRA_f;Putative uncharacterized protein LUC7L	Q9NQ29-1;Q9NQ29;Q53G47;Q9NQ29-2;Q1W6G4;Q9NQ29-3;A8MYV2;B8ZZ10;B8ZZ09	43.727	2.5193e-177	-0.792657	-0.434988
Replication factor A protein 1;Replication protein A 70 kDa DNA-binding subunit;Single-stranded DNA-binding protein	P27694	68.137	0.013324	-0.790384	-0.626205
Natural killer cell-enhancing factor B;Peroxiredoxin-2;PRP;Thiol-specific antioxidant protein;Thioredoxin peroxidase 1;Thioredoxin-dependent peroxide reductase 1;cDNA FLJ60461, highly similar to Peroxiredoxin-2 (EC 1.11.1.15);Peroxiredoxin 2, isoform CRA_a;Putative uncharacterized protein PRDX2	P32119;B4DF70;A6NIW5	21.892	1.6432e-11	-0.780512	-0.807849
CDC46 homolog;DNA replication licensing factor MCM5;P1-CDC46;cDNA FLJ78580, highly similar to Homo sapiens MCM5 minichromosome maintenance deficient 5, cell division cycle 46 (MCM5), mRNA;cDNA, FLJ92902, Homo sapiens MCM5 minichromosome maintenance deficient 5, celldivision cycle 46 (S. cerevisiae) (MCM5), mRNA;MCM5 minichromosome maintenance deficient 5, cell division cycle 46 (S. cerevisiae), i…	P33992;A8K521;B1AHB0;B4DQ39;Q53FG5;B1AHB1;B3KVF0;B4DVK5;Q59F49	82.285	2.2842e-78	-0.776849	-1.05991
28S ribosomal protein S16, mitochondrial;cDNA FLJ58442, highly similar to 28S ribosomal protein S16, mitochondrial (S16mt);Putative uncharacterized protein MRPS16	Q9Y3D3;B4E032;A6ND22	15.345	1.7324e-07	-0.774626	0.0886075
RNA polymerase II-associated protein 3;cDNA FLJ50185, weakly similar to Homo sapiens translocase of outer mitochondrial membrane 34 (TOMM34), mRNA	Q9H6T3-1;Q9H6T3;Q9H6T3-2;B4DRW9	75.718	5.0859e-13	-0.774528	-0.667665
Baculoviral IAP repeat-containing protein 6;Ubiquitin-conjugating BIR domain enzyme apollon;cDNA FLJ13786 fis, clone PLACE4000654, highly similar to Mus musculus ubiquitin conjugating enzyme;cDNA FLJ13726 fis, clone PLACE3000059, highly similar to Mus musculus ubiquitin conjugating enzyme	Q9NR09;Q9H8B7;Q9H8D8	530.25	1.2468e-21	-0.773344	-0.783666
Epithelial splicing regulatory protein 1;RNA-binding motif protein 35A;RNA-binding protein 35A	Q6NXG1-1;Q6NXG1;Q6NXG1-3;Q6NXG1-4;Q6NXG1-2;A8MXL9	75.585	1.524e-51	-0.772333	-0.570657
High mobility group nucleosome-binding domain-containing protein 2;Non-histone chromosomal protein HMG-17;High mobility group nucleosome-binding domain-containing protein 3;Thyroid receptor-interacting protein 7;Putative uncharacterized protein DKFZp686E20226	P05204;Q15651-1;Q15651;Q5HYD3;C9J0K7;Q15651-2	20.984	0.00036638	-0.768297	-0.0200577
RNA polymerase-associated protein CTR9 homolog;SH2 domain-binding protein 1;cDNA FLJ76427, highly similar to Homo sapiens SH2 domain binding protein 1 (tetratricopeptide repeat containing) (SH2BP1), mRNA	Q6PD62;A8K6X9	133.5	7.0052e-65	-0.76702	-0.649386
Mitotic arrest deficient 2-like protein 1;Mitotic spindle assembly checkpoint protein MAD2A	Q13257	23.51	8.4957e-11	-0.76366	-1.23192
cAMP-dependent protein kinase type II-alpha regulatory subunit;cDNA FLJ75444, highly similar to Homo sapiens protein kinase, cAMP-dependent, regulatory, type II, alpha (PRKAR2A), mRNA;PRKAR2A protein;Protein kinase, cAMP-dependent, regulatory, type II, alpha;Protein kinase, cAMP-dependent, regulatory, type II, alpha, isoform CRA_b	P13861;A8KAH7;Q9BUB1	45.518	3.2142e-23	-0.763048	-0.474047
Round spermatid basic protein 1	Q5VWQ0-1;Q5VWQ0;Q5VWQ0-4	90.071	4.8101e-06	-0.762706	-0.184725
CF-1 77 kDa subunit;Cleavage stimulation factor 77 kDa subunit;Cleavage stimulation factor subunit 3;cDNA FLJ58134, highly similar to Cleavage stimulation factor 77 kDa subunit;cDNA FLJ58400, highly similar to Cleavage stimulation factor 77 kDa subunit	Q12996;B4DFQ5;B4DMA4	82.921	1.7858e-89	-0.762143	-0.460061
Ribonuclease P (30kD) (RPP30);Putative uncharacterized protein RPP30;Ribonuclease P protein subunit p30;RNase P subunit 2;cDNA FLJ57382, highly similar to Ribonuclease P protein subunit p30 (EC 3.1.26.5)	Q5VU11;C9JJX7;P78346;B4DJR3;Q5VU10	38.215	3.6896e-05	-0.759185	-0.395173
SH3 and PX domain-containing protein 1;SH3 and PX domain-containing protein 3A;Sorting nexin-9;cDNA, FLJ95128, highly similar to Homo sapiens sorting nexin 9 (SNX9), mRNA;cDNA FLJ45417 fis, clone BRHIP3033811, highly similar to Sorting nexin-9;Sorting nexin 9 variant;WASP interactor protein	Q9Y5X1;B2RAU5;B3KXH8;Q59ES5;O95061	66.591	1.9763e-37	-0.758404	-0.698396
Endophilin I;Protein kinase C and casein kinase substrate in neurons protein 3;SH3 domain-containing protein 6511;cDNA FLJ61415, highly similar to Protein kinase C and casein kinase substratein neurons protein 3	Q9UKS6;B4DUI2	48.486	1.4824e-52	-0.749766	-0.397474
cDNA FLJ76598, highly similar to Homo sapiens glutathione S-transferase kappa 1, mRNA;Glutathione S-transferase kappa 1, isoform CRA_a;GSTK1 protein;Glutathione S-transferase kappa 1;Glutathione S-transferase subunit 13;GST 13-13;GST class-kappa;GSTK1-1;cDNA FLJ78056;Glutathione S-transferase kappa 1, isoform CRA_d;LOC51064 protein;cDNA FLJ37944 fis, clone CTONG2008720, highly similar to Glutathi…	Q6P4H0;Q9Y2Q3;Q2NLC8;Q6FII1;B3KTA6;B4DSY2;B4DIH1	31.566	2.5848e-67	-0.738265	-0.348799
Histone H3.3;Histone H3;Histone H3.1;Histone H3/a;Histone H3/b;Histone H3/c;Histone H3/d;Histone H3/f;Histone H3/h;Histone H3/i;Histone H3/j;Histone H3/k;Histone H3/l;H3/g;Histone H3.1t;Histone H3.2;Histone H3/m;Histone H3/o;Histone H3-like	P84243;B2R4P9;P68431;Q16695;Q71DI3;B4E380;B2R6Y1;B4DEB1;A8K4Y7;Q6NXT2;Q6TXQ4	15.328	3.2055e-54	-0.738241	0.0896511
Adenylate kinase 3;Adenylate kinase 3 alpha-like 1;GTP:AMP phosphotransferase mitochondrial;cDNA FLJ42834 fis, clone BRCAN2019002, highly similar to GTP:AMP phosphotransferase mitochondrial (EC 2.7.4.10);GTP:AMP phosphotransferase;GTP:ATP phosphotransferase;cDNA FLJ58032, highly similar to GTP:AMP phosphotransferase mitochondrial (EC 2.7.4.10)	Q9UIJ7;B3KWD9;Q7Z4Y4;Q7Z531;B4DP58	25.565	3.1107e-23	-0.733699	-0.757706
CDC47 homolog;DNA replication licensing factor MCM7;P1.1-MCM3;cDNA, FLJ95407, highly similar to Homo sapiens MCM7 minichromosome maintenance deficient 7 (S. cerevisiae) (MCM7), mRNA;cDNA FLJ39640 fis, clone SMINT2003386, highly similar to DNA REPLICATION LICENSING FACTOR MCM7;cDNA FLJ55929, highly similar to DNA replication licensing factor MCM7;HsMcm7;cDNA FLJ30817 fis, clone FEBRA2001581, highl…	P33993-1;P33993;A4D2A1;B2RBA6;B3KUD7;B4DDF5;C6EMX8;A4D2A2;Q9H4N9;P33993-2	81.307	1.3774e-22	-0.729148	-0.928655
15S Mg(2+)-ATPase p97 subunit;Transitional endoplasmic reticulum ATPase;Valosin-containing protein;VCP protein;Putative uncharacterized protein DKFZp434K0126	P55072;Q0IIN5;Q96IF9;Q9HAP0;Q9HAP1;Q9NTC4	89.321	1.0346e-154	-0.725899	-0.584097
Cold shock domain-containing protein A;DNA-binding protein A;Single-strand DNA-binding protein NF-GMB;CSDA protein;CSDA protein variant	P16989-2;P16989;Q96GD7;P16989-1;P16989-3;Q59EB5	31.947	4.8838e-229	-0.721635	0.209245
Ribonucleases P/MRP protein subunit POP1;Processing of 1, ribonuclease P/MRP subunit (S. cerevisiae)	Q99575;Q96F88	114.71	8.1744e-35	-0.721516	-0.106482
Zinc finger protein 207 variant;Zinc finger protein 207;Putative uncharacterized protein ZNF207;Putative uncharacterized protein DKFZp761N202;cDNA FLJ58272, highly similar to Zinc finger protein 207	Q59G94;O43670-1;O43670;O43670-2;A8MTG3;O43670-3;Q8N395;B4DQT7	52.693	1.4962e-49	-0.715415	-0.353662
Telomeric DNA-binding protein;Telomeric repeat-binding factor 2;TTAGGG repeat-binding factor 2	Q15554-1;Q15554	55.55	3.3869e-14	-0.713308	0.0428134
DEAD box protein 46;Probable ATP-dependent RNA helicase DDX46;PRP5 homolog;cDNA FLJ78679, highly similar to Homo sapiens DEAD (Asp-Glu-Ala-Asp) box polypeptide 46 (DDX46), mRNA;DDX46 protein	Q7L014;A8K6X3;Q0VGL8	117.46	2.8411e-132	-0.712835	-0.677441
cDNA FLJ56180, highly similar to Negative elongation factor E;Negative elongation factor E;RNA-binding protein RD;cDNA FLJ52247, highly similar to Negative elongation factor E;RD RNA binding protein;cDNA FLJ56553, highly similar to Negative elongation factor E;RD RNA binding protein, isoform CRA_a;Nuclear protein;cDNA FLJ61007, highly similar to Negative elongation factor E	B4DYX9;P18615;A2BE08;B4DUN1;A2ABK2;B7Z6T4;A2ABK1;A2ABK3;A2ABK4;Q9BQJ6;B4DZZ3	43.924	6.472e-69	-0.712244	-0.461214
cDNA, FLJ92684, highly similar to Homo sapiens IK cytokine, down-regulator of HLA II (IK), mRNA;cDNA FLJ53904, highly similar to Protein Red;Cytokine IK;IK factor;Protein Red;Protein RER;IK cytokine, down-regulator of HLA II;Clone TCCCIA00142 mRNA sequence;Chondrosarcoma-associated protein 2;Putative uncharacterized protein DKFZp564B112	B2R5Y4;B4DEH2;Q6IPD8;Q95HA6;Q9H4P6;Q9UK43;Q9Y3Z5;Q13123	65.601	4.8065e-49	-0.706559	-0.370722
70 kDa subunit of Ku antigen;ATP-dependent DNA helicase 2 subunit 1;ATP-dependent DNA helicase II 70 kDa subunit;CTC box-binding factor 75 kDa subunit;DNA repair protein XRCC6;Lupus Ku autoantigen protein p70;Thyroid-lupus autoantigen;X-ray repair complementing defective repair in Chinese hamster cells 6;X-ray repair cross-complementing protein 6;cDNA, FLJ96699, highly similar to Homo sapiens thy…	P12956;B2RDN9;B1AHC9;B4DE32;B4E356;Q6IC76;B1AHC8;B1AHC7	69.842	0	-0.705147	-0.687777
Pre-mRNA-processing factor 31;Serologically defined breast cancer antigen NY-BR-99;U4/U6 small nuclear ribonucleoprotein Prp31;U4/U6 snRNP 61 kDa protein;cDNA FLJ59251, highly similar to U4/U6 small nuclear ribonucleoprotein Prp31;Truncated pre-mRNA splicing factor protein	Q8WWY3-1;Q8WWY3;Q8WWY3-3;B4DWW8;Q2EKB9;Q8WWY3-2	55.455	3.1499e-72	-0.701858	-0.482642
ATP-dependent RNA helicase DDX1;DEAD box protein 1;DEAD box protein retinoblastoma;cDNA, FLJ94573, Homo sapiens DEAD (Asp-Glu-Ala-Asp) box polypeptide 1 (DDX1), mRNA;DEAD (Asp-Glu-Ala-Asp) box polypeptide 1, isoform CRA_d;DEAD box polypeptide 1;cDNA FLJ57326, highly similar to ATP-dependent RNA helicase DDX1 (EC 3.6.1.-);cDNA FLJ51017, highly similar to ATP-dependent RNA helicase DDX1 (EC 3.6.1.-…	Q92499;A3RJH1;B4DME8;B4DP70;B4DPN6	82.431	8.8582e-247	-0.699583	-0.62714
DNA-dependent protein kinase catalytic subunit;DNPK1;p460;cDNA FLJ57825, highly similar to DNA-dependent protein kinase catalytic subunit (EC 2.7.11.1)	P78527-1;P78527;P78527-2;B4DL41	469.08	0	-0.692688	-0.852798
Anaphase-promoting complex subunit 2;Cyclosome subunit 2;cDNA FLJ58169, highly similar to Anaphase-promoting complex subunit 2 (APC2)(Cyclosome subunit 2);cDNA FLJ60603, highly similar to Anaphase-promoting complex subunit 2 (APC2)(Cyclosome subunit 2)	Q9UJX6-1;Q9UJX6;B4DGH7;Q9UJX6-2;B4DJR9	93.827	5.9826e-05	-0.686638	-0.843421
Pre-mRNA-splicing factor 3;U4/U6 small nuclear ribonucleoprotein Prp3;U4/U6 snRNP 90 kDa protein;cDNA, FLJ93335, highly similar to Homo sapiens PRP3 pre-mRNA processing factor 3 homolog (yeast) (PRPF3), mRNA;cDNA FLJ55983, highly similar to U4/U6 small nuclear ribonucleoprotein Prp3;cDNA FLJ50652, highly similar to U4/U6 small nuclear ribonucleoprotein Prp3;PRP3 pre-mRNA processing factor 3 homol…	O43395-1;O43395;B2R791;B4DLS8;B4DSY9;Q53GV6;O43395-2;B4DM28	77.528	3.2618e-186	-0.683993	-0.581881
Interferon regulatory factor 2-binding protein 1;cDNA, FLJ96012, highly similar to Homo sapiens interferon regulatory factor 2 binding protein 1 (IRF2BP1), mRNA	Q8IU81;B2RCD8	61.687	1.2313e-14	-0.682395	-1.76829
cDNA, FLJ93378, highly similar to Homo sapiens MCM3 minichromosome maintenance deficient 3 (S. cerevisiae) (MCM3), mRNA;cDNA FLJ55599, highly similar to DNA replication licensing factor MCM3;MCM3 minichromosome maintenance deficient 3 (S. cerevisiae), isoform CRA_b;Minichromosome maintenance protein 3 variant;DNA polymerase alpha holoenzyme-associated protein P1;DNA replication licensing factor M…	B2R7C5;B4DWW4;Q53HJ4;P25205;B4DS46;B4DUQ9;Q8NHX6	95.907	1.6655e-53	-0.681053	-0.736302
Lysine--tRNA ligase;Lysyl-tRNA synthetase;cDNA FLJ44621 fis, clone BRACE2016896, highly similar to Lysyl-tRNA synthetase (EC 6.1.1.6)	Q15046-1;Q15046;Q15046-2;Q6ZTI3	68.047	6.1172e-132	-0.678326	-0.688494
Death-associated transcription factor 1;Death-inducer obliterator 1	Q9BTC0-4;Q9BTC0;Q4VXV9;Q9BTC0-1	243.87	2.5261e-36	-0.673555	-0.625458
Malic enzyme 2;NAD-dependent malic enzyme, mitochondrial;Malic enzyme	P23368;B2R8J2;Q9BWL6	65.443	6.6106e-13	-0.672727	-0.469782
Putative uncharacterized protein DKFZp779B0247;Cold shock domain-containing protein E1;N-ras upstream gene protein;Protein UNR;cDNA FLJ12454 fis, clone NT2RM1000555, highly similar to UNR PROTEIN;cDNA FLJ12466 fis, clone NT2RM1000826, highly similar to UNR PROTEIN;CSDE1 protein;NRAS-related protein;Putative uncharacterized protein DKFZp566C233;Putative uncharacterized protein DKFZp586J0620	Q68DF1;O75534-1;O75534;Q9GZV0;O75534-2;Q8WU01;Q96L66;Q9UG12;Q9UG93	90.604	1.0288e-57	-0.67183	-0.680774
Arg/Glu/Asp-rich protein of 120 kDa;Protein S164;RNA-binding motif protein 25;RNA-binding protein 25;RNA-binding region-containing protein 7;U1 small nuclear ribonucleoprotein 1SNRP homolog protein	P49756-1;P49756;Q16083;P49756-4	100.18	4.0039e-85	-0.655149	-0.439889
Actin, aortic smooth muscle;Alpha-actin-2;Cell growth-inhibiting gene 46 protein;cDNA FLJ32030 fis, clone NTONG2000040, highly similar to Actin, alpha cardiac;cDNA FLJ52761, highly similar to Actin, aortic smooth muscle;Actin-like protein;Actin, alpha skeletal muscle;Alpha-actin-1;Actin, alpha cardiac muscle 1;Alpha-cardiac actin;Actin, gamma-enteric smooth muscle;Alpha-actin-3;Gamma-2-actin;Smoo…	P62736;B3KPP5;B4DUI8;Q562S2;P68133;P68032;P63267;B3KW67;B7Z6P1;A8K3K1;A6NL76;Q5T8M8;Q7Z7J6;Q13707;B7Z6I1;Q5T9N7;C9JFL5;B8ZZJ2;C9JAR9	42.009	0	-0.650091	-0.408168
CMP-N-acetylneuraminic acid synthase;N-acylneuraminate cytidylyltransferase;Cytidine 5-monophosphate N-acetylneuraminic acid synthetase variant	Q8NFW8-1;Q8NFW8;Q53GF0	48.379	1.9487e-43	-0.64948	-0.167229
Replicative senescence down-regulated leo1-like protein;RNA polymerase-associated protein LEO1;cDNA FLJ60738, highly similar to RNA polymerase-associated protein LEO1	Q8WVC0-1;Q8WVC0;B4DNM0;Q8WVC0-2	75.403	6.5289e-29	-0.645187	-0.964657
256 kDa golgin;Golgin subfamily A member 4;Golgin-245;Protein 72.1;Trans-Golgi p230;cDNA FLJ77065, highly similar to Homo sapiens golgi autoantigen, golgin subfamily a, 4 (GOLGA4), mRNA;cDNA FLJ54338, highly similar to Golgin subfamily A member 4;Golgi autoantigen, golgin subfamily a, 4 variant;CTCL tumor antigen se20-7	Q13439-3;Q13439;A8K3D5;B4DTF3;Q59EW8;Q13439-1;Q13439-4;Q9H2G3	262.33	3.951e-08	-0.637715	-0.0475384
Epithelial protein lost in neoplasm beta variant;Epithelial protein lost in neoplasm;LIM domain and actin-binding protein 1;cDNA FLJ38853 fis, clone MESAN2010321, highly similar to LIM domain and actin-binding protein 1;cDNA FLJ55990, highly similar to LIM domain and actin-binding protein 1	Q53GG0;Q59FE8;Q9UHB6-1;Q9UHB6;B2RB09;Q9UHB6-2;B3KTW2;B4DN52	85.223	9.4167e-08	-0.632226	0.254186
EVPL protein;210 kDa cornified envelope precursor protein;210 kDa paraneoplastic pemphigus antigen;Envoplakin;p210;cDNA FLJ77044, highly similar to Homo sapiens envoplakin (EVPL), mRNA	B7ZLH8;Q92817;A0AUV5;A8K2R8	233.82	3.3174e-05	-0.625	0.262729
cAMP regulatory element-associated protein 1;Cisplatin resistance-associated-overexpressed protein;Luc7A;Luc7-like protein 3;Okadaic acid-inducible phosphoprotein OA48-18;cDNA FLJ77715, highly similar to Homo sapiens cisplatin resistance-associated overexpressed protein(LUC7A), mRNA;cDNA FLJ59548, highly similar to Cisplatin resistance-associated overexpressed protein;CROP protein	O95232-1;O95232;A8K3C5;B4DJ96;Q6PKC2;Q86Y74	51.466	1.8241e-114	-0.608672	-0.54666
CLL-associated antigen KW-14;High-glucose-regulated protein 8;Renal carcinoma antigen NY-REN-2;YTH domain family protein 2;Putative uncharacterized protein YTHDF2;High glucose-regulated protein 8	Q9Y5A9-1;Q9Y5A9;A8MX43;B5BU99;Q9Y5A9-2	62.333	1.7892e-44	-0.606518	-0.343692
YTH domain family protein 3;Putative uncharacterized protein DKFZp451J085;Putative uncharacterized protein DKFZp451A052;cDNA FLJ35762 fis, clone TESTI2004793, moderately similar to Homo sapiens NY-REN-2 antigen mRNA;cDNA FLJ31657 fis, clone NT2RI2004304, moderately similar to Homo sapiens NY-REN-2 antigen mRNA;cDNA FLJ56221, highly similar to YTH domain protein 3	Q7Z739;Q658Z6;Q8N3V9;Q8NA80;Q96MZ5;B4DPX9	63.86	1.3763e-167	-0.604718	-0.144438
Arginine-rich 54 kDa nuclear protein;Splicing factor, arginine/serine-rich 11;Splicing factor, arginine/serine-rich 11, isoform CRA_b;SFRS11 protein;Putative uncharacterized protein DKFZp686M13204;Putative uncharacterized protein DKFZp686D02116;Putative uncharacterized protein DKFZp686P22142	Q05519;Q8IWE6;Q05BU6;Q5HYN2;Q5T760;Q6PJB9;Q6PJY9;Q6PKC9;Q5T757;Q6MZM2;Q6N079	53.542	7.8103e-49	-0.60154	-0.631151
Constitutive coactivator of PPAR-gamma-like protein 1;Oxidative stress-associated Src activator;Protein FAM120A	Q9NZB2-6;Q9NZB2;Q9NZB2-1;Q9NZB2-4	125.27	7.0258e-188	-0.601365	-0.191689
Ankyrin repeat and KH domain-containing protein 1;HIV-1 Vpr-binding ankyrin repeat protein;Multiple ankyrin repeats single KH domain;HCG2045902, isoform CRA_b;Multiple ankyrin repeats single KH domain protein isoform 2;Putative uncharacterized protein;FLJ00246 protein;Putative uncharacterized protein DKFZp586G1024	Q8IWZ3-4;Q8IWZ3;C9JIE0;Q8IWZ2;Q8IWZ3-1;Q7Z586;Q8TEF1;Q9H059	278.74	1.102e-05	-0.599506	-0.998557
Chromosome-associated protein E;Structural maintenance of chromosomes protein 2;XCAP-E homolog;cDNA FLJ78259;cDNA FLJ10093 fis, clone HEMBA1002363, highly similar to Structural maintenance of chromosome 2-like 1 protein;cDNA FLJ10623 fis, clone NT2RP2005520, highly similar to Structural maintenance of chromosome 2-like 1 protein;SMC2 protein;Mitotic chromosome condensation protein;Structural main…	O95347-1;O95347;A8K984;B3KM27;B3KMB1;B7ZLZ7;O95347-2;A0JLM9;Q05BV1;Q05D74;Q13497;Q2KQ72;Q32Q15;Q5T821;Q6IPS5;Q6P712;Q7Z2X1	135.65	1.2319e-21	-0.597845	-0.666393
Histone H1.2;Histone H1d;cDNA FLJ76039, highly similar to Homo sapiens histone 1, H1c (HIST1H1C), mRNA;Histone 1, H1c	P16403;A8K4I2	21.364	0	-0.596427	0.409642
Double-stranded RNA-binding protein 76;Interleukin enhancer-binding factor 3;M-phase phosphoprotein 4;Nuclear factor associated with dsRNA;Nuclear factor of activated T-cells 90 kDa;Translational control protein 80;cDNA FLJ77456, highly similar to Homo sapiens interleukin enhancer binding factor 3, 90kDa (ILF3), transcript variant 2, mRNA;Putative uncharacterized protein ILF3;cDNA FLJ58050, highl…	Q12906-4;Q12906;Q12906-1;Q12906-6;A8K590;Q12906-3;C9JFV5;Q12906-2;Q12906-5;B4DDF3;B4DFG4;Q59GP7	95.807	7.324e-303	-0.59514	-0.0926134
cDNA FLJ61322, highly similar to RNA-binding motif,single-stranded-interacting protein 1;MSSP-2;RNA-binding motif, single-stranded-interacting protein 1;Single-stranded DNA-binding protein MSSP-1;Suppressor of CDC2 with RNA-binding motif 2;Cell migration-inducing gene 2 protein;Raftlin;Raft-linking protein;cDNA FLJ56250;cDNA FLJ56561;RNA-binding motif, single-stranded-interacting protein 3;cDNA F…	B4DN88;Q5CZ65;Q5CZ66;Q9UEK5;P29558-1;P29558;P29558-2;Q14699;B4DVC8;B4E2S3;Q6XE24-1;Q6XE24;A8K9S4;C9JIJ9;Q6XE24-2;A8MZ83;Q6XE24-4;Q6XE24-3;C9J9B2	45.968	5.6406e-11	-0.593159	-0.192068
TRIP12 protein;Probable E3 ubiquitin-protein ligase TRIP12;Thyroid receptor-interacting protein 12;Putative uncharacterized protein TRIP12	Q14CA3;Q14669;Q53TE7;Q14CF1;Q53R87;Q57Z94	225.52	3.409e-15	-0.59131	-0.417704
Ribosomal protein S10 variant;40S ribosomal protein S10;Ribosomal protein S10	Q59GE4;P46783;Q5TZB9	19.86	5.6753e-156	-0.584847	-0.31742
EBI3-associated protein of 60 kDa;Phosphotyrosine-independent ligand for the Lck SH2 domain of 62 kDa;Sequestosome-1;Ubiquitin-binding protein p62;cDNA FLJ52474, highly similar to Sequestosome-1;Putative uncharacterized protein SQSTM1	Q13501-1;Q13501;Q13501-2;B4DE82;C9J6J8	47.687	1.1068e-126	-0.573553	0.0390732
La ribonucleoprotein domain family member 7;La-related protein 7;P-TEFb-interaction protein for 7SK stability	Q4G0J3-1;Q4G0J3	67.653	1.4311e-103	-0.57085	-0.314639
Alpha-coat protein;Coatomer subunit alpha;HEP-COP;Proxenin;Xenin;Xenopsin-related peptide	P53621-2;P53621;P53621-1	139.32	1.0099e-48	-0.570186	-0.422233
Anaphase-promoting complex subunit 8;Cell division cycle protein 23 homolog;Cyclosome subunit 8	Q9UJX2-1;Q9UJX2;Q9UJX2-3	68.833	1.5811e-13	-0.561984	-0.831958
DNA repair protein RAD50;RAD50 protein	Q92878-2;Q92878;Q92878-1;Q32P42;Q92878-3	154.59	4.8596e-28	-0.56009	-0.354565
Ataxin-2 domain protein;Ataxin-2-like protein;Ataxin-2-related protein;ATXN2L protein;cDNA FLJ77026, highly similar to Homo sapiens ataxin 2-like (ATXN2L), transcript variant E, mRNA	Q8WWM7-1;Q8WWM7;Q8WWM7-3;Q63ZY4;Q8WWM7-2;A8K1R6;Q8WWM7-4;Q8WWM7-5;Q8WWM7-6	114.12	5.5055e-05	-0.556542	0.190388
Coiled-coil domain-containing protein 86;Cytokine-induced protein with coiled-coil domain;cDNA FLJ51395	Q9H6F5;B4DY99	40.235	1.0375e-23	-0.554337	-0.730053
Protein transport protein Sec23A;SEC23-related protein A;cDNA FLJ45429 fis, clone BRHIP3039057, highly similar to Protein transport protein Sec23A;cDNA FLJ55960, highly similar to Protein transport protein Sec23A;cDNA FLJ53608, highly similar to Protein transport protein Sec23A;cDNA FLJ52821, highly similar to Protein transport protein Sec23A	Q15436;B3KXI2;B4DF60;B4DSQ5;B4E0Q9	86.16	1.1553e-33	-0.552643	-0.667847
Swd2;WD repeat-containing protein 82	Q6UXN9;A8K5R5	35.079	1.2154e-58	-0.551184	-0.670659
RNA-binding motif protein 47;RNA-binding protein 47;cDNA FLJ51456, moderately similar to APOBEC1 complementation factor;RNA binding motif protein 47	A0AV96-1;A0AV96;B7Z8Z7;B7ZLP7;A0AV96-2	64.066	9.2079e-126	-0.546182	-0.255561
Aspartate--tRNA ligase;Aspartyl-tRNA synthetase, cytoplasmic;Cell proliferation-inducing gene 40 protein;Putative uncharacterized protein DARS;Putative uncharacterized protein DKFZp781B11202	P14868;Q53R85;Q53T60;Q68CR9	57.136	6.2529e-151	-0.544035	-0.627513
cDNA FLJ31747 fis, clone NT2RI2007377, highly similar to RNA-BINDING PROTEIN EWS;Ewing sarcoma breakpoint region 1, isoform CRA_h;Ewing sarcoma breakpoint region 1 protein;EWS oncogene;RNA-binding protein EWS;Ewing sarcoma breakpoint region 1;Ewing sarcoma breakpoint region 1, isoform CRA_b;EWSR1 protein;Ewing sarcoma breakpoint region 1, isoform CRA_g;cDNA FLJ32119 fis, clone PEBLM1000034, highl…	Q96MX4;Q01844-1;Q01844;Q96FE8;B0QYK0;B0QYK1;Q96MN4;C9JGE3;Q01844-2;C9JSG3	68.965	3.2804e-57	-0.543236	-0.50924
Protein NipSnap homolog 1;cDNA FLJ78131, highly similar to Homo sapiens nipsnap homolog 1 (C. elegans) (NIPSNAP1), mRNA;cDNA FLJ58042, highly similar to Protein NipSnap1;Putative uncharacterized protein NIPSNAP1	Q9BPW8;A8K4I8;B4DQI7;C9JYZ2;C9JDV8	33.31	9.5709e-07	-0.541702	-0.360982
Chromatin assembly factor 1 subunit C;Chromatin assembly factor I p48 subunit;Histone-binding protein RBBP4;Nucleosome-remodeling factor subunit RBAP48;Retinoblastoma-binding protein 4;Retinoblastoma-binding protein p48;cDNA FLJ53908, highly similar to Histone-binding protein RBBP4;cDNA FLJ50184, highly similar to Histone-binding protein RBBP4;Putative uncharacterized protein RBBP4	Q09028;B4DRH0;B4DRT0;C9JPP3	47.655	1.0242e-58	-0.538681	0.0505323
88 kDa nucleoporin;Nuclear pore complex protein Nup88;Nucleoporin Nup88;cDNA FLJ58372, highly similar to Nuclear pore complex protein Nup88;cDNA FLJ56516, highly similar to Nuclear pore complex protein Nup88	Q99567;B4DP20;B7Z5I6	83.541	1.6808e-28	-0.537696	-0.471448
Carnitine O-palmitoyltransferase 2, mitochondrial;Carnitine palmitoyltransferase II;Carnitine O-palmitoyltransferase II, mitochondrial variant	P23786;Q53G79	73.776	3.9636e-09	-0.535875	0.0154763
mRNA (guanine-N(7)-)-methyltransferase;mRNA cap guanine-N7 methyltransferase;mRNA cap methyltransferase;RG7MT1;cDNA FLJ77439, highly similar to Homo sapiens hCMT1b mRNA (guanine-7-)methyltransferase;cDNA FLJ50784, highly similar to Homo sapiens RNA (guanine-7-) methyltransferase (RNMT), mRNA;cDNA FLJ61036, highly similar to Homo sapiens RNA (guanine-7-) methyltransferase (RNMT), mRNA;RNMT protein…	O43148-2;O43148;O43148-1;A8K946;B7Z3U8;B7Z8S9;Q05D80;Q05DQ2;Q9UEB8	57.724	1.729e-09	-0.534412	-0.482125
Isoleucine--tRNA ligase;Isoleucyl-tRNA synthetase, cytoplasmic;cDNA FLJ55373, highly similar to Isoleucyl-tRNA synthetase, cytoplasmic (EC 6.1.1.5);IARS protein;Putative uncharacterized protein DKFZp686L17145;Putative uncharacterized protein DKFZp686L0869;PRO0785;Isoleucyl-tRNA synthetase	P41252;B4DVX2;Q7L4K8;Q7Z355;Q7Z3U5;Q9P1N9;Q5TCC4;Q6P0M4	144.5	5.5188e-38	-0.53247	-0.633292
KRAB-associated protein 1;KRAB-interacting protein 1;Nuclear corepressor KAP-1;RING finger protein 96;Transcription intermediary factor 1-beta;Tripartite motif-containing protein 28;cDNA, FLJ94025, highly similar to Homo sapiens tripartite motif-containing 28 (TRIM28), mRNA	Q13263-1;Q13263;B2R8R5;Q13263-2	88.549	9.3636e-215	-0.53101	-0.295253
Histone H1.1	Q02539	21.842	1.0986e-181	-0.529489	0.230211
CF-1 50 kDa subunit;Cleavage stimulation factor 50 kDa subunit;Cleavage stimulation factor subunit 1;cDNA FLJ51688, highly similar to Cleavage stimulation factor 50 kDa subunit;cDNA, FLJ93190, Homo sapiens cleavage stimulation factor, 3 pre-RNA, subunit 1,50kDa (CSTF1), mRNA;Cleavage stimulation factor, 3 pre-RNA, subunit 1, 50kDa;Cleavage stimulation factor, 3 pre-RNA, subunit 1, 50kDa, isoform …	Q05048;B4DDG3;Q5QPD8	48.357	2.4038e-49	-0.52718	-0.428786
Glioblastoma-amplified sequence;Protein NipSnap homolog 2;Glioblastoma amplified sequence, isoform CRA_a;Putative uncharacterized protein GBAS	O75323;C9IYJ3;C9JTG8;C9K068;C9J7B1	33.742	3.5166e-45	-0.521598	-0.556797
Treacher Collins syndrome protein;Treacle protein;TCOF1 protein variant;Putative uncharacterized protein DKFZp434G1035;cDNA FLJ57828, highly similar to Treacle protein;TCOF1 protein;cDNA FLJ57346, highly similar to Homo sapiens Treacher Collins-Franceschetti syndrome 1 (TCOF1), transcript variant 1, mRNA	Q13428-4;Q13428;Q13428-3;Q13428-1;Q59FZ2;Q9UFD4;Q13428-2;B4DRA2;A0JLU0;B4E111;Q13428-5	156.06	4.3735e-29	-0.516925	-0.903038
CDKN2A-interacting protein;Collaborator of ARF;cDNA FLJ38861 fis, clone MESAN2011984, highly similar to Homo sapiens collaborates/cooperates with ARF (alternate reading frame) protein (CARF), mRNA;Putative uncharacterized protein DKFZp686M0665	Q9NXV6;B3KTW3;Q7Z335	61.124	2.7984e-27	-0.516615	-0.656634
Cleavage and polyadenylation specificity factor 68 kDa subunit;Cleavage and polyadenylation specificity factor subunit 6;Pre-mRNA cleavage factor Im 68 kDa subunit;Protein HPBRII-4/7;Putative uncharacterized protein CPSF6	Q16630-2;Q16630;Q16630-1;Q16630-3;C9JGC2	63.47	4.109e-141	-0.510889	-0.394843
Splicing factor U2AF 65 kDa subunit;U2 auxiliary factor 65 kDa subunit;U2 snRNP auxiliary factor large subunit;U2 small nuclear RNA auxiliary factor 2 isoform b	P26368-1;P26368;B5BU25;P26368-2	53.5	2.9095e-23	-0.510087	-0.504061
Putative uncharacterized protein CGI-59	C9JXK6;C9J9K2;Q75M91	9.4379	2.1151e-15	-0.508937	-0.554736
Mediator of DNA damage checkpoint protein 1;Nuclear factor with BRCT domains 1;Mediator of DNA damage checkpoint 1;cDNA FLJ51571, moderately similar to Mediator of DNA damage checkpoint protein 1;Putative uncharacterized protein ENSP00000403601;Mediator of DNA damage checkpoint 1 variant 3	Q14676-1;Q14676;B7ZCV9;Q14676-2;Q14676-3;B4DYH4;C9JCC2;Q14676-4;A1Z5I7	226.66	0.0094092	-0.50865	-0.857185
CLL-associated antigen KW-7;Dense fine speckles 70 kDa protein;Lens epithelium-derived growth factor;PC4 and SFRS1-interacting protein;Transcriptional coactivator p75/p52;PSIP1 protein;PC4 and SFRS1 interacting protein 1, isoform CRA_a	O75475-1;O75475;O75475-2;Q05CM9;Q8N4N4	60.103	0.0029238	-0.506742	-0.821629
5-3 exoribonuclease 2;DHM1-like protein;cDNA FLJ10711 fis, clone NT2RP3000917, highly similar to 5-3 exoribonuclease 2 (EC 3.1.11.-);cDNA FLJ55645, highly similar to 5-3 exoribonuclease 2 (EC 3.1.11.-);cDNA FLJ54526, highly similar to 5-3 exoribonuclease 2 (EC 3.1.11.-)	Q9H0D6-1;Q9H0D6;B3KMC9;B4DZC3;B4E0B9;Q9H0D6-2	108.58	4.6296e-37	-0.506148	-0.29678
Protein NICE-4;Ubiquitin-associated protein 2-like;cDNA FLJ55671, highly similar to Ubiquitin-associated protein 2-like;cDNA FLJ54706, highly similar to Ubiquitin-associated protein 2-like	Q14157-2;Q14157;B4DYY5;Q14157-3;C9K0B9;Q14157-1;B4DZJ6;Q14157-4	114.53	5.5112e-66	-0.504448	-0.39594
Pim-1-associated protein;Retinitis pigmentosa 9 protein	Q8TA86	26.106	0.0025815	-0.501994	0.367341
SF3a120;Spliceosome-associated protein 114;Splicing factor 3A subunit 1;cDNA FLJ55438, highly similar to Splicing factor 3 subunit 1	Q15459;B4E091;C9JAT6	88.885	5.3422e-262	-0.50081	-0.331591
Glutamate dehydrogenase 1, mitochondrial;cDNA FLJ37463 fis, clone BRAWH2011400, highly similar to Glutamate dehydrogenase 1, mitochondrial (EC 1.4.1.3);cDNA FLJ16138 fis, clone BRALZ2017531, highly similar to Glutamate dehydrogenase 1, mitochondrial (EC 1.4.1.3);Glutamate dehydrogenase 1, isoform CRA_a;cDNA FLJ55203, highly similar to Glutamate dehydrogenase 1, mitochondrial (EC 1.4.1.3);cDNA FLJ…	P00367;B3KT18;B3KV55;B4DGN5;B4DMF5;B4DMG8;B4E0N9;Q14400;Q53GW3;Q9UQV0;P49448;Q9BSD0	61.397	0	-0.499422	-0.348232
14-3-3 protein gamma;14-3-3 protein gamma, N-terminally processed;Protein kinase C inhibitor protein 1;cDNA FLJ14168 fis, clone NT2RP2001440, highly similar to 14-3-3 protein gamma;cDNA FLJ51843, highly similar to 14-3-3 protein gamma;cDNA FLJ52141, highly similar to 14-3-3 protein gamma;14-3-3 protein beta/alpha;14-3-3 protein beta/alpha, N-terminally processed;Protein 1054;Tyrosine 3-monooxygen…	P61981;B3KNB4;B4DHC4;B4DE78;P31946-1;P31946;B5BU24;P31946-2;Q4VY19;Q59EQ2;Q4VY20	28.302	6.6205e-13	-0.497201	0.410217
Anaphase-promoting complex subunit 6;CDC16 homolog;Cell division cycle protein 16 homolog;Cyclosome subunit 6;cDNA, FLJ96326, highly similar to Homo sapiens CDC16 cell division cycle 16 homolog (S. cerevisiae) (CDC16), mRNA;Cell division cycle 16 homolog (S. cerevisiae);CDC16 cell division cycle 16 homolog (S. cerevisiae), isoform CRA_d;cDNA FLJ56731, highly similar to Cell division cycle protein…	Q13042-1;Q13042;Q13042-2;B2RCW0;Q13042-3;Q5T8C6;B4DK74;Q7Z651	71.655	1.8222e-09	-0.490902	-0.608431
Heterochromatin protein 1-binding protein 3;Protein HP1-BP74;cDNA FLJ61197, highly similar to Homo sapiens heterochromatin protein 1, binding protein 3 (HP1BP3), mRNA;Heterochromatin protein 1, binding protein 3, isoform CRA_b;Heterochromatin protein 1, binding protein 3	Q5SSJ5-1;Q5SSJ5;Q5SSJ5-2;Q5SSJ5-3;B4E0N8;Q5SWC8;B0QZK4;C9JS26	61.206	1.9422e-99	-0.488734	0.0922787
Ladinin-1;Linear IgA disease antigen;Putative uncharacterized protein DKFZp686M21196;Ladinin 1	O00515;Q63HQ8;Q6IPJ9	57.13	4.4037e-167	-0.487197	-0.632082
NAD(+) ADP-ribosyltransferase 1;Poly [ADP-ribose] polymerase 1;Poly[ADP-ribose] synthase 1;cDNA, FLJ92658, highly similar to Homo sapiens poly (ADP-ribose) polymerase family, member 1 (PARP1), mRNA;cDNA FLJ53442, highly similar to Poly (ADP-ribose) polymerase 1 (EC 2.4.2.30);PARP1 protein;Poly(ADP-ribose) polymerase	P09874;B1ANJ4;B2R5W3;B4E0E1;Q05D33;Q96P95	113.08	1.1478e-56	-0.48655	-0.30906
G patch domain-containing protein 6;Zinc finger and G patch domain-containing protein;Zinc finger CCCH domain-containing protein 9;Zinc finger CCCH-type with G patch domain-containing protein	Q8N5A5-1;Q8N5A5;Q8N5A5-2;Q8N5A5-3	57.358	1.08e-05	-0.484934	-0.272501
28S ribosomal protein S18-2, mitochondrial;28S ribosomal protein S18b, mitochondrial;cDNA, FLJ92156, Homo sapiens mitochondrial ribosomal protein S18B (MRPS18B),nuclear gene encoding mitochondrial protein, mRNA;Mitochondrial ribosomal protein S18B;cDNA FLJ54285, highly similar to 28S ribosomal protein S18b, mitochondrial;Putative uncharacterized protein ENSP00000365691	Q9Y676;B0S7P4;B4DFG6;Q5STN0	29.395	8.6256e-27	-0.479995	-0.319849
eIF3 p35;eIF-3-alpha;Eukaryotic translation initiation factor 3 subunit 1;Eukaryotic translation initiation factor 3 subunit J;cDNA FLJ57599, moderately similar to Eukaryotic translation initiation factor 3 subunit 1	O75822;B4DUI3	29.062	2.5805e-13	-0.476739	-0.33308
Protein transport protein Sec16A;SEC16 homolog A;SEC16A protein;cDNA FLJ52782;cDNA, FLJ79093	O15027-1;O15027;A0PJ75;B9ZVP9;O15027-5;A4QN18;O15027-3;A4QN19;B4DW51;O15027-4;O15027-2	251.89	8.1116e-15	-0.470489	-0.184978
Capping protein (Actin filament) muscle Z-line, beta;Capping protein (Actin filament) muscle Z-line, beta, isoform CRA_d;cDNA, FLJ93598, highly similar to Homo sapiens capping protein (actin filament) muscle Z-line, beta (CAPZB), mRNA;cDNA FLJ60094, highly similar to F-actin capping protein subunit beta;CapZ beta;F-actin-capping protein subunit beta;Capping protein (Actin filament) muscle Z-line,…	B1AK88;B2R7T8;B4DWA6;P47756-1;P47756;P47756-2;B1AK87;Q32Q68;Q7L4N0;B1AK85	37.482	1.6919e-26	-0.469689	-0.387142
Pre-rRNA-processing protein TSR1 homolog	Q2NL82	91.809	1.6195e-78	-0.467873	-0.41792
Arginine--tRNA ligase;Arginyl-tRNA synthetase, cytoplasmic;cDNA, FLJ95667, highly similar to Homo sapiens arginyl-tRNA synthetase (RARS), mRNA;cDNA FLJ50285, highly similar to Arginyl-tRNA synthetase (EC 6.1.1.19);Arginyl-tRNA synthetase variant	P54136-1;P54136;B2RBS9;B4DXW6;Q53GY4;P54136-2	75.378	3.3139e-126	-0.467214	-0.594357
ATP-dependent DNA helicase Q1;DNA helicase, RecQ-like type 1;DNA-dependent ATPase Q1;RecQ protein-like 1	P46063;A8MUG3	73.457	1.8813e-55	-0.462595	-0.712111
Arsenite-resistance protein 2;Serrate RNA effector molecule homolog	Q9BXP5-1;Q9BXP5;Q9BXP5-3;Q9BXP5-2;Q9BXP5-4;Q9BXP5-5;C9J399	100.67	6.8859e-27	-0.461045	-0.491802
Hemidesmosomal protein 1;Plectin-1;HCG1994702;Plectin isoform 1b;Similar to plectin 1, intermediate filament binding protein, 500kD	Q15149-4;Q15149;Q15149-1;Q15149-2;Q15149-6;Q15149-5;Q8WXV5;Q15149-9;Q15149-8;Q15149-7;Q96IE3;Q15149-3	516.19	0	-0.455178	-0.147437
U2 small nuclear ribonucleoprotein A;Small nuclear ribonucleoprotein polypeptide A variant	P09661;Q53G21;Q53G61	28.415	4.7626e-66	-0.453419	-0.732313
182 kDa tankyrase-1-binding protein;cDNA FLJ45975 fis, clone PLACE7018479, highly similar to 182 kDa tankyrase 1-binding protein	Q9C0C2-1;Q9C0C2;B3KXS7;Q9C0C2-2	181.78	0	-0.452827	0.13984
CXYorf1-like protein on chromosome 9;Protein FAM39E;WAS protein family homolog 1;Protein FAM39DP;Putative WAS protein family homolog 3;Putative uncharacterized protein ENSP00000344022;cDNA FLJ51139;Putative uncharacterized protein DKFZp686C24272;CXYorf1-like protein on chromosome 2;Protein FAM39B;WAS protein family homolog 2;cDNA FLJ37864 fis, clone BRSSN2015982;cDNA FLJ77647;cDNA FLJ77846;CXYorf…	A8K0Z3;C4AMC7;A6NE85;B4DXR4;Q7Z3N4;Q6VEQ5;A8K6B7;Q6VEQ4;Q86WN0	50.522	4.1936e-06	-0.452136	-0.518434
Metastasis-associated protein MTA1;Full-length cDNA 5-PRIME end of clone CS0DK005YC03 of HeLa cells of Homo sapiens (human);Full-length cDNA 5-PRIME end of clone CS0DF014YL24 of Fetal brain of Homo sapiens (human)	Q13330-1;Q13330;Q86SW2;Q86TR6;Q13330-2	80.785	1.3309e-10	-0.451504	-0.172231
DnaJ homolog subfamily C member 3;Interferon-induced, double-stranded RNA-activated protein kinase inhibitor;Protein kinase inhibitor of 58 kDa;cDNA FLJ77657, highly similar to Homo sapiens DnaJ (Hsp40) homolog, subfamily C, member 3 (DNAJC3), mRNA;cDNA, FLJ93304, Homo sapiens DnaJ (Hsp40) homolog, subfamily C, member 3 (DNAJC3),mRNA;DnaJ (Hsp40) homolog, subfamily C, member 3	Q13217;A8KA82	57.579	1.1446e-05	-0.443477	-0.464355
Gamma-tropomyosin;Tropomyosin alpha-3 chain;Tropomyosin-3;Tropomyosin-5;cDNA, FLJ96568, highly similar to Homo sapiens tropomyosin 3 (TPM3), mRNA;Tropomyosin 3;Tropomyosin 3, isoform CRA_b;TPMsk3;cDNA FLJ50612, highly similar to Rattus norvegicus tropomyosin 3, gamma (Tpm3), transcript variant 2, mRNA;Cytoskeletal tropomyosin isoform (2.5 kb);Cytoskeletal tropomyosin TM30;Tropomyosin 3, isoform C…	P06753-2;P06753;B2RDE1;Q5VU66;Q5VU58;Q8TCG3;P06753-3;B4DQ80;Q5VU61;Q6LDX7;Q8NI98;Q5VU72;Q5HYB6;Q5VU59	29.032	1.0036e-41	-0.435554	0.16175
Putative RNA-binding protein Luc7-like 2;cDNA FLJ36545 fis, clone TRACH2006670, highly similar to RNA-binding protein Luc7-like 2;cDNA FLJ55988, highly similar to RNA-binding protein Luc7-like 2;cDNA FLJ55994, highly similar to RNA-binding protein Luc7-like 2;cDNA FLJ34725 fis, clone MESAN2005958, highly similar to RNA-binding protein Luc7-like 2;cDNA FLJ36762 fis, clone UTERU2018955, highly simi…	Q9Y383-1;Q9Y383;B3KSL5;B7Z4Q3;B7Z500;Q9Y383-2;B3KRR1;B3KSP8	54.223	0	-0.4353	-0.0922074
CXXC-type zinc finger protein 9;DNA (cytosine-5)-methyltransferase 1;DNA methyltransferase HsaI;MCMT;Cytosine-specific methyltransferase	P26358-1;P26358;Q59FP7;P26358-2;B3KVA0;P26358-3	189.56	0.0080625	-0.433331	-1.05922
cDNA FLJ75056, highly similar to Homo sapiens phosphatidylinositol binding clathrin assembly protein (PICALM), mRNA;Putative uncharacterized protein PICALM;PICALM variant protein;Clathrin assembly lymphoid myeloid leukemia protein;Phosphatidylinositol-binding clathrin assembly protein;cDNA FLJ52661, highly similar to Homo sapiens phosphatidylinositol binding clathrin assembly protein, transcript …	A8K5U9;A8MX97;Q4LE54;A8MW24;Q13492-1;Q13492;C9JDZ4;Q13492-2;Q13492-3;B4DLM1;B4DTM3;B5BU72	71.738	1.4533e-25	-0.431637	-0.669208
Cellular thyroid hormone-binding protein;p55;Prolyl 4-hydroxylase subunit beta;Protein disulfide-isomerase;cDNA FLJ56766, highly similar to Protein disulfide-isomerase (EC5.3.4.1);cDNA FLJ59361, highly similar to Protein disulfide-isomerase (EC 5.3.4.1);cDNA FLJ38619 fis, clone HEART2007696, highly similar to Protein disulfide-isomerase (EC 5.3.4.1);cDNA FLJ45462 fis, clone BRSTN2011961, highly s…	P07237;B2RDQ2;B4DJS0;B4DNL5;B3KTQ9;B4DLN6;B4DUA5;Q96C96;C9JKT0	57.116	0	-0.430917	-0.282855
Putative uncharacterized protein TBC1D5;TBC1 domain family member 5;TBC1 domain family, member 5	C9JP52;Q92609;B9A6K1;C9J3F6	91.283	1.8126e-17	-0.430276	-0.427177
cDNA FLJ44241 fis, clone THYMU3008436, highly similar to 6-phosphofructokinase, muscle type (EC 2.7.1.11);6-phosphofructokinase, muscle type;Phosphofructo-1-kinase isozyme A;Phosphofructokinase 1;Phosphohexokinase;cDNA FLJ56281, highly similar to 6-phosphofructokinase, muscle type (EC 2.7.1.11);PFKM protein	Q6ZTT1;P08237-1;P08237;B4E162;P08237-2;Q96I60	93.219	5.9596e-57	-0.425986	-0.226755
Cleavage and polyadenylation specificity factor 59 kDa subunit;Cleavage and polyadenylation specificity factor subunit 7;Pre-mRNA cleavage factor Im 59 kDa subunit;cDNA FLJ57877, highly similar to Cleavage and polyadenylation specificity factor 7	Q8N684-1;Q8N684;B4DGF8;Q8N684-2;C9K0Q4	56.374	1.8716e-94	-0.41573	-0.272859
Far upstream element-binding protein 2;KH type-splicing regulatory protein;p75;cDNA FLJ51330, highly similar to Far upstream element-binding protein 2	Q92945-1;Q92945;Q92945-2;B4DV73	73.114	2.0667e-189	-0.410908	-0.618333
Cell growth-inhibiting gene 1 protein;Lysosomal pepstatin-insensitive protease;Tripeptidyl aminopeptidase;Tripeptidyl-peptidase 1;Tripeptidyl-peptidase I;Putative uncharacterized protein TPP1;cDNA FLJ58558, highly similar to Tripeptidyl-peptidase 1 (EC 3.4.14.9);cDNA FLJ57277, highly similar to Tripeptidyl-peptidase 1 (EC 3.4.14.9);cDNA, FLJ92718, highly similar to Homo sapiens tripeptidyl peptid…	O14773-1;O14773;B5MDC1;B4E0C7;O14773-2;B4DSE2;B2R608;B4DIV8;Q53HP2;B4DE89	61.247	5.6616e-41	-0.409796	-0.444031
Bifunctional aminoacyl-tRNA synthetase;Cell proliferation-inducing gene 32 protein;Glutamate--tRNA ligase;Glutamyl-tRNA synthetase;Proline--tRNA ligase;Prolyl-tRNA synthetase;cDNA FLJ58269, highly similar to Bifunctional aminoacyl-tRNA synthetase;EPRS protein;cDNA FLJ56021, highly similar to Bifunctional aminoacyl-tRNA synthetase[Includes: Glutamyl-tRNA synthetase (EC 6.1.1.17)	P07814;B4DP50;Q3KQZ8;B4DKX5	170.6	6.745e-139	-0.401101	-0.676267
Purine-rich element-binding protein B;Transcriptional activator protein Pur-beta	Q96QR8;A4D2L7	33.24	6.9153e-115	-0.400644	-0.253868
Methionine--tRNA ligase;Methionyl-tRNA synthetase, cytoplasmic;cDNA FLJ76789, highly similar to Homo sapiens methionine-tRNA synthetase (MARS), mRNA;cDNA FLJ16674 fis, clone THYMU3008136, highly similar to Methionyl-tRNA synthetase (EC 6.1.1.10);cDNA FLJ53309, highly similar to Methionyl-tRNA synthetase (EC 6.1.1.10);cDNA FLJ55046, highly similar to Methionyl-tRNA synthetase (EC 6.1.1.10)	P56192;A8K492;B3KVK7;B4DF61;B4E0E9	101.11	8.3501e-37	-0.397961	-0.649386
Pre-mRNA-processing factor 6;PRP6 homolog;U5 snRNP-associated 102 kDa protein;cDNA, FLJ95067;cDNA FLJ10692 fis, clone NT2RP3000361, highly similar to Pre-mRNA-processing factor 6 homolog	O94906;B2RAR5;B3KMC6	106.92	3.9104e-66	-0.394411	-0.286881
Meiotic recombination REC14 protein homolog;WD repeat-containing protein 61;cDNA FLJ61675, highly similar to WD repeat protein 61	Q9GZS3;B4E387	33.58	1.4888e-13	-0.394259	-0.978855
AU-rich element RNA-binding protein 1;Heterogeneous nuclear ribonucleoprotein D0;cDNA FLJ54150, highly similar to Heterogeneous nuclear ribonucleoprotein D0;cDNA FLJ61020, highly similar to Heterogeneous nuclear ribonucleoprotein D0;P37 AUF1;Putative uncharacterized protein HNRNPD	Q14103-1;Q14103;Q14103-3;Q14103-2;B4DTC3;B4E0W4;Q14103-4;Q12771;B9ZVU1	38.434	1.6999e-224	-0.390283	-0.480058
Muscleblind-like protein 1;Triplet-expansion RNA-binding protein;MBNL protein;Muscleblind 41kD isoform;Muscleblind-like (Drosophila);Muscleblind-like (Drosophila), isoform CRA_a;Putative uncharacterized protein MBNL1;Muscleblind-like protein EXP41s;Muscleblind-like protein EXP40s;Putative uncharacterized protein DKFZp686P06174;36 kDa muscleblind protein EXP36;cDNA FLJ50804, highly similar to Homo…	Q9NR56-1;Q9NR56;Q96P92;Q9NR56-2;C9JP00;Q86UV8;Q86UV9;Q68DD0;Q96RE3;Q9NR56-3;B4DLS5;C9J4T8;C9J9N9	41.817	7.6641e-09	-0.390226	-0.545573
cDNA FLJ56334, highly similar to SEC13-related protein;SEC13-like 1 isoform b variant;Protein SEC13 homolog;SEC13-like protein 1;SEC13-related protein;Putative uncharacterized protein SEC13;SEC13-like 1 isoform	B4DXJ1;Q53GB2;P55735;A8MV37;A4UCS7;Q59FA6;A8MXL6	40.746	4.8473e-82	-0.388563	-0.232047
Putative uncharacterized protein SRPK2;SFRS protein kinase 2, isoform CRA_a;Serine/arginine-rich protein-specific kinase 2;Serine/threonine-protein kinase SRPK2;SFRS protein kinase 2	A6NF09;A8MVX2;C9JQJ0;A8MW44;P78362	82.324	2.532e-24	-0.387261	-0.0113525
PAI1 RNA-binding protein 1;Plasminogen activator inhibitor 1 RNA-binding protein;SERPINE1 mRNA-binding protein 1;Putative uncharacterized protein DKFZp686P17171;cDNA, FLJ92551, Homo sapiens PAI-1 mRNA-binding protein (PAI-RBP1), mRNA;PAI-1 mRNA-binding protein variant;SERPINE1 mRNA binding protein 1	Q8NC51-1;Q8NC51;Q8NC51-3;Q8NC51-2;Q63HR1;Q8NC51-4;Q5VU21	44.965	7.2822e-234	-0.386035	-0.249263
82 kDa FMRP-interacting protein;Cell proliferation-inducing gene 1 protein;FMRP-interacting protein 2;Nuclear fragile X mental retardation-interacting protein 2;cDNA FLJ75095, highly similar to Homo sapiens 82-kD FMRP Interacting Protein (182-FIP), mRNA;Nuclear fragile X mental retardation protein interacting protein 2;Nuclear fragile X mental retardation protein interacting protein 2, isoform CR…	Q7Z417;A1L3A7	76.12	2.8695e-106	-0.38464	-0.352984
ATP-dependent RNA helicase #3;DEAH-box protein 16;Putative pre-mRNA-splicing factor ATP-dependent RNA helicase DHX16;cDNA, FLJ92560, highly similar to Homo sapiens DEAH (Asp-Glu-Ala-His) box polypeptide 16 (DHX16), mRNA;DBP2 protein;DEAD/H (Asp-Glu-Ala-Asp/His) box polypeptide 16;DEAH (Asp-Glu-Ala-His) box polypeptide 16;DEAH (Asp-Glu-Ala-His) box polypeptide 16, isoform CRA_e;cDNA FLJ53577, high…	O60231;Q5SQH4;A2AB15;B4DZ28;Q5JP46;Q9P186;Q5SQH5;B0V0F8;Q6PKC8	119.26	2.3663e-11	-0.384565	-0.355918
Caldesmon;cDNA FLJ53193, highly similar to Homo sapiens caldesmon 1 (CALD1), transcript variant 5, mRNA;Caldesmon 1, isoform CRA_b;NAG22 protein;Putative uncharacterized protein DKFZp779D0769;cDNA FLJ59374, highly similar to Homo sapiens caldesmon 1 (CALD1), transcript variant 2, mRNA;cDNA FLJ55017, highly similar to Caldesmon;CALD1 protein;Putative uncharacterized protein DKFZp686P03208;cDNA FLJ…	Q05682-4;Q05682;B7Z6G4;Q9NYG1;Q5HY93;Q05682-5;B4DPW5;B4E3I0;Q6P707;Q6PJM5;Q7Z2Y9;Q05682-1;Q05682-2;A8K0X1;Q05682-3;C9J813	62.741	4.4877e-34	-0.384151	-0.8746
Putative uncharacterized protein EIF3CL;eIF3 p110;Eukaryotic translation initiation factor 3 subunit 8;Eukaryotic translation initiation factor 3 subunit C;Cell migration-inducing protein 17;cDNA FLJ30804 fis, clone FEBRA2001267, highly similar to Eukaryotic translation initiation factor 3 subunit 8;cDNA FLJ55450, highly similar to Eukaryotic translation initiation factor 3 subunit 8;cDNA FLJ5440…	B5ME19;Q99613;A1KYQ7;B3KNZ4;B4DVQ5;B4E1D5;B4E2Z6;Q3B7B9;B4DDN4;B4DVU3;C9J1F3;C9JJ55;B4DRU0	105.47	1.2286e-67	-0.380709	-0.124328
Fas ligand-associated factor 1;Formin-binding protein 11;Formin-binding protein 3;Huntingtin yeast partner A;Huntingtin-interacting protein 10;Huntingtin-interacting protein A;Pre-mRNA-processing factor 40 homolog A;Renal carcinoma antigen NY-REN-6;PRPF40A protein;cDNA FLJ59286, highly similar to Pre-mRNA-processing factor 40 homolog A;cDNA, FLJ96168, Homo sapiens formin binding protein 3 (FNBP3)…	O75400-2;O75400;Q05C41;O75400-1;O75400-3;O75400-4;B4DPY2;C9J0C4;Q4ZG51	112.4	1.9178e-47	-0.36816	-0.508834
MKI67 FHA domain-interacting nucleolar phosphoprotein;Nucleolar phosphoprotein Nopp34;Nucleolar protein interacting with the FHA domain of pKI-67;cDNA FLJ57495, highly similar to MKI67 FHA domain-interacting nucleolar phosphoprotein;Putative uncharacterized protein MKI67IP	Q9BYG3;B4DSM4;C9J6C5;C9J808;C9J2X0;C9JI72	34.222	6.3227e-15	-0.366727	-0.097476
28S ribosomal protein S13, mitochondrial;28S ribosomal protein S26, mitochondrial	Q9BYN8	24.211	5.0123e-12	-0.363048	-0.201006
Uncharacterized protein C3orf26;cDNA FLJ58983;Putative uncharacterized protein C3orf26;cDNA FLJ42396 fis, clone ASTRO2001107	Q9BQ75;B4DUM1;C9J384;B3KW72	31.884	0.00036731	-0.359694	-0.245739
40S ribosomal protein S17;Putative uncharacterized protein ENSP00000352682	P08708;A6NH77	15.919	1.4322e-44	-0.35962	-0.401412
SF3a60;Spliceosome-associated protein 61;Splicing factor 3A subunit 3;cDNA FLJ78246, highly similar to Homo sapiens splicing factor 3a, subunit 3, 60kDa (SF3A3), mRNA;cDNA FLJ78053, highly similar to Homo sapiens splicing factor 3a, subunit 3, 60kDa (SF3A3), mRNA;cDNA FLJ46581 fis, clone THYMU3043200, highly similar to Splicing factor 3A subunit 3;Splicing factor 3a, subunit 3 variant;cDNA FLJ587…	Q12874;A8K566;A8K7V1;B3KY12;Q53HM6;B4DW90	58.848	2.7546e-67	-0.357918	-0.450802
TM30p1;Tropomyosin alpha-4 chain;Tropomyosin-4;cDNA FLJ54184, highly similar to Tropomyosin alpha-4 chain;cDNA FLJ52936, weakly similar to Tropomyosin alpha-4 chain	P67936-1;P67936;B4DVY2;B4DTB1	28.521	1.1982e-43	-0.355941	-0.313246
ATP-dependent RNA helicase p54;DEAD box protein 6;Oncogene RCK;Probable ATP-dependent RNA helicase DDX6;cDNA, FLJ93750, Homo sapiens DEAD (Asp-Glu-Ala-Asp) box polypeptide 6 (DDX6), mRNA;DDX6 protein	P26196;B2R858;Q8IV96	54.416	5.6405e-119	-0.355571	-0.438719
Aldehyde dehydrogenase family 7 member A1;Alpha-aminoadipic semialdehyde dehydrogenase;Antiquitin-1;Betaine aldehyde dehydrogenase;Delta1-piperideine-6-carboxylate dehydrogenase;cDNA FLJ56008, highly similar to Aldehyde dehydrogenase family 7 member A1 (EC 1.2.1.3)	P49419;B4DMA0;C9J4D7	58.486	7.4771e-65	-0.3538	-0.473112
Protein PR264;Splicing component, 35 kDa;Splicing factor SC35;Splicing factor, arginine/serine-rich 2;cDNA FLJ40890 fis, clone UTERU2001024, highly similar to SPLICING FACTOR, ARGININE/SERINE-RICH 2;Splicing factor, arginine/serine-rich 2, isoform CRA_d;Splicing factor, arginine/serine-rich 2 variant;cDNA FLJ52570, highly similar to Splicing factor, arginine/serine-rich 2;Splicing factor, arginin…	Q01130;B3KUY1;B3KWD5;Q53FN0;B4DN89;B3KVY2;Q8NAK9;B3KUF7;Q6NXQ0;Q8N220;B3KX15;A8MVW9	25.476	4.1053e-72	-0.352437	-0.338339
Casein kinase I isoform alpha;CK1;cDNA FLJ55317, highly similar to Homo sapiens casein kinase 1, alpha 1 (CSNK1A1), transcript variant 1, mRNA;cDNA FLJ51815, highly similar to Homo sapiens casein kinase 1, alpha 1 (CSNK1A1), transcript variant 1, mRNA;CSNK1A1 protein;cDNA FLJ55318, highly similar to Casein kinase I isoform alpha (EC 2.7.11.1);Casein kinase 1, alpha 1, isoform CRA_g;cDNA FLJ56335,…	P48729-2;P48729;B4DER9;B4DFH4;Q6PJ06;P48729-1;B4E1D9;Q05DL3;Q71TU5	41.937	5.1537e-41	-0.35205	-0.450802
Cleavage and polyadenylation specificity factor 25 kDa subunit;Cleavage and polyadenylation specificity factor subunit 5;Nucleoside diphosphate-linked moiety X motif 21;Pre-mRNA cleavage factor Im 25 kDa subunit;cDNA, FLJ93125, highly similar to Homo sapiens cleavage and polyadenylation specific factor 5, 25 kDa(CPSF5), mRNA;Putative uncharacterized protein DKFZp313O211	O43809;B2R6U8;Q5HYH5	26.227	4.1861e-14	-0.351498	-0.709026
Cell cycle and apoptosis regulatory protein 1;Cell division cycle and apoptosis regulator protein 1;Death inducer with SAP domain	Q8IX12-1;Q8IX12;Q8IX12-2	132.82	7.8033e-44	-0.349566	-0.160533
Ornithine aminotransferase, hepatic form;Ornithine aminotransferase, mitochondrial;Ornithine aminotransferase, renal form;Ornithine delta-aminotransferase;Ornithine--oxo-acid aminotransferase;Ornithine aminotransferase variant;cDNA FLJ57880, highly similar to Ornithine aminotransferase, mitochondrial (EC 2.6.1.13);cDNA, FLJ78846, highly similar to Ornithine aminotransferase, mitochondrial (EC 2.6…	P04181;Q59HE2;Q68CS0	48.534	1.686e-14	-0.348776	-0.231678
Amplaxin;Oncogene EMS1;Src substrate cortactin;Cortactin isoform a variant;Cortactin;cDNA FLJ34459 fis, clone HLUNG2002916, highly similar to SRC SUBSTRATE CORTACTIN;cDNA FLJ77423, highly similar to Homo sapiens cortactin (CTTN), transcript variant 2, mRNA;Cortactin, isoform CRA_c;cDNA FLJ54828, highly similar to Src substrate cortactin;Cortactin, isoform CRA_a;CTTN protein	Q14247;Q53HG7;Q76MU0;B3KRK4;Q96H99;B4E358;Q8N707	61.585	1.6085e-164	-0.348611	-0.137897
40S ribosomal protein S19;cDNA, FLJ92047, Homo sapiens ribosomal protein S19 (RPS19), mRNA;Ribosomal protein S19, isoform CRA_a;Ribosomal protein S19	P39019;B0ZBD0;Q8WVX7	16.06	2.4457e-98	-0.343348	-0.228973
UDP--Glc:glycoprotein glucosyltransferase;UDP-glucose ceramide glucosyltransferase-like 1;UDP-glucose:glycoprotein glucosyltransferase 1;cDNA FLJ77398, highly similar to Homo sapiens UDP-glucose ceramide glucosyltransferase-like 1, transcript variant 2, mRNA	Q9NYU2-1;Q9NYU2;A8KAK1;Q9NYU2-2	177.19	3.5886e-13	-0.341336	-0.00417776
Negative elongation factor A;Wolf-Hirschhorn syndrome candidate 2 protein;cDNA FLJ10442 fis, clone NT2RP1000738, highly similar to Negative elongation factor A;Wolf-Hirschhorn syndrome candidate 2 protein variant;cDNA FLJ36721 fis, clone UTERU2011287, highly similar to Negative elongation factor A;Wolf-Hirschhorn syndrome candidate 2, isoform CRA_c;cDNA FLJ38418 fis, clone FEBRA2009780, highly si…	Q9H3P2-7;Q9H3P2;B3KM78;Q53GS8;Q9H3P2-1;B3KSP0;B3KTK5;C9JHL4;C9J5E2;C9JEM7;C9JHR9	58.499	1.4516e-05	-0.339692	-0.345169
Protein FAM98A;Putative uncharacterized protein FAM98A;cDNA FLJ52744, highly similar to Protein FAM98A;cDNA FLJ55866, highly similar to Protein FAM98A;FAM98A protein;cDNA FLJ38868 fis, clone MESAN2013211, highly similar to Protein FAM98A	Q8NCA5;C9J3G8;B2RNA2;B4DT23;B4DY25;Q9Y3Y6;Q05CT2;B3KTW4	55.4	6.6478e-10	-0.339473	-0.217107
Gamma-1-tubulin;Gamma-tubulin complex component 1;Tubulin gamma-1 chain;Gamma-2-tubulin;Tubulin gamma-2 chain	P23258;Q9NRH3	51.169	8.9124e-06	-0.336373	-0.620023
40S ribosomal protein S3;Ribosomal protein S3 variant;Ribosomal protein S3;RPS3 protein	P23396;Q53G83;Q9NQS8;A7E2S3	26.688	1.0033e-293	-0.334025	-0.277509
DEAD box protein 41;DEAD box protein abstrakt homolog;Probable ATP-dependent RNA helicase DDX41;cDNA FLJ34455 fis, clone HLUNG2002648, highly similar to Probable ATP-dependent RNA helicase DDX41 (EC 3.6.1.-);DEAD (Asp-Glu-Ala-Asp) box polypeptide 41, isoform CRA_a;DEAD-box protein abstrakt variant	Q9UJV9;B3KRK2;Q53HI2	69.837	8.716e-13	-0.329069	0.00650678
Elongation factor Tu, mitochondrial;P43	P49411	49.874	0	-0.327457	-0.335826
Mitotic checkpoint protein BUB3;cDNA FLJ57899, highly similar to Mitotic checkpoint protein BUB3;Putative uncharacterized protein BUB3	O43684;B4DDM6;A6NJ42;B5MCE8	37.154	4.0299e-74	-0.323931	-0.224164
Delayed-early protein HRS;Pre-mRNA-splicing factor SRP40;Splicing factor, arginine/serine-rich 5;cDNA FLJ57379, highly similar to Splicing factor, arginine/serine-rich 5;cDNA FLJ57437, highly similar to Splicing factor, arginine/serine-rich 5;Full-length cDNA clone CS0DF038YO05 of Fetal brain of Homo sapiens (human);Splicing factor, arginine/serine-rich 5, isoform CRA_c;CS0DF038YO05 variant	Q13243-1;Q13243;B4DJK0;B4DUA4;Q86U32;Q13243-3;Q59EK7	31.263	1.5535e-22	-0.321748	0.0169937
Histone H4	P62805;B2R4R0;Q0VAS5;Q6B823	11.367	1.1309e-113	-0.321676	0.0186149
Interferon-inducible double stranded RNA-dependent protein kinase activator A;PKR-associated protein X;PKR-associating protein X;Protein activator of the interferon-induced protein kinase;Protein kinase, interferon-inducible double stranded RNA-dependent activator;Putative uncharacterized protein PRKRA;cDNA FLJ60590, highly similar to Interferon-inducible double strandedRNA-dependent protein kina…	O75569-1;O75569;O75569-2;C9JTT3;O75569-3;B4DJC7;C9JMM3;C9JR30;C9JTB8	34.404	0.00015531	-0.31874	1.57846
Histone H1x	Q92522	22.487	6.4216e-73	-0.318218	0.407919
PRP4 homolog;U4/U6 small nuclear ribonucleoprotein Prp4;U4/U6 snRNP 60 kDa protein;WD splicing factor Prp4;cDNA, FLJ93619, highly similar to Homo sapiens PRP4 pre-mRNA processing factor 4 homolog (yeast) (PRPF4), mRNA;PRPF4 protein variant;PRPF4 protein;60 kDa U4/U6 snRNP-specific spliceosomal protein;PRP4 pre-mRNA processing factor 4 homolog (Yeast);PRP4 pre-mRNA processing factor 4 homolog (Yea…	O43172-1;O43172;B2R7V4;Q59EL4;Q6IAP9;O43172-2;Q5T1M7	58.449	1.779e-247	-0.316654	-0.421156
Cyclophilin A;Cyclosporin A-binding protein;Peptidyl-prolyl cis-trans isomerase A;Rotamase A;Peptidyl-prolyl cis-trans isomerase;cDNA FLJ75025, highly similar to Homo sapiens peptidylprolyl isomerase A (cyclophilin A) (PPIA), transcript variant 2, mRNA;Peptidylprolyl isomerase A (Cyclophilin A)	P62937;A8K220;A8K486;B2RE56;Q71V99;B4DM82;Q567Q0	18.012	1.2819e-12	-0.314284	0.764273
Nucleolar protein EMG1 homolog;Probable ribosome biogenesis protein NEP1;Protein C2f;cDNA FLJ76620, highly similar to Homo sapiens C2f protein (C2F), mRNA;cDNA FLJ60792, highly similar to Probable ribosome biogenesis protein NEP1;cDNA FLJ56921, highly similar to Probable ribosome biogenesis protein NEP1;EMG1 nucleolar protein homolog (S. cerevisiae), isoform CRA_a	Q92979;A8K6D2;B4DQC7;B4DP65	26.72	1.0791e-09	-0.307948	-0.0729976
Histone H1.3;Histone H1c	P16402;B2R751	22.35	0	-0.306484	0.60235
RNA-binding motif protein 7;RNA-binding protein 7;RNA binding motif protein 7;Putative uncharacterized protein	Q9Y580;Q6IRX3;Q59EQ8	30.503	1.9409e-06	-0.30276	0.063771
Asparagine--tRNA ligase;Asparaginyl-tRNA synthetase, cytoplasmic;cDNA FLJ52703, highly similar to Asparaginyl-tRNA synthetase, cytoplasmic (EC6.1.1.22)	O43776;B4DN60	62.942	3.0968e-13	-0.301533	0.421032
Serine--tRNA ligase;SerRSmt;Seryl-tRNA synthetase, mitochondrial;Seryl-tRNA(Ser/Sec) synthetase;cDNA FLJ58521, highly similar to Seryl-tRNA synthetase, mitochondrial (EC 6.1.1.11);cDNA FLJ58901, highly similar to Seryl-tRNA synthetase, mitochondrial (EC 6.1.1.11);cDNA FLJ58300, highly similar to Seryl-tRNA synthetase, mitochondrial (EC 6.1.1.11);cDNA FLJ58068, highly similar to Seryl-tRNA synthet…	Q9NP81;B4DE10;B4DJP6;B4DXB9;B4DJM9	58.282	4.213e-81	-0.30091	0.0270133
Inactive ubiquitin-specific peptidase 39;SAD1 homolog;U4/U6.U5 tri-snRNP-associated 65 kDa protein;U4/U6.U5 tri-snRNP-associated protein 2;cDNA FLJ56173, highly similar to U4/U6.U5 tri-snRNP-associated protein 2;Putative uncharacterized protein USP39;cDNA FLJ10185 fis, clone HEMBA1004509, highly similar to U4/U6.U5 tri-snRNP-associated protein 2;cDNA FLJ10910 fis, clone OVARC1000139, highly simil…	Q53GS9;B7Z7L9;B9A018;B8ZZD1;B3KM40;B3KMG1;B3KPG7;B4DHT4	65.38	4.1152e-84	-0.295854	-0.597031
Protein DEK;cDNA FLJ51914, highly similar to Protein DEK;cDNA FLJ53031, highly similar to Protein DEK;cDNA FLJ52337, highly similar to Protein DEK	P35659;B2R6K6;B4DNW3;B4DFG0;B4DN37	42.674	4.3765e-09	-0.29297	-0.140517
p195;Ras GTPase-activating-like protein IQGAP1;IQ motif containing GTPase activating protein 1;cDNA FLJ55816, highly similar to Ras GTPase-activating-like protein IQGAP1;cDNA FLJ55443, highly similar to Ras GTPase-activating-like protein IQGAP1;IQGAP1 protein	P46940;A4QPB0;B4DNP4;B4E2M0;Q05DN7;Q5FWG8;Q6P1N4;Q96PA3	189.25	6.6524e-124	-0.291627	-0.573471
ATP-dependent RNA helicase eIF4A-1;Eukaryotic initiation factor 4A-I;cDNA FLJ78614, highly similar to Homo sapiens eukaryotic translation initiation factor 4A, isoform 1 (EIF4A1), mRNA;cDNA FLJ78244, highly similar to Homo sapiens eukaryotic translation initiation factor 4A, isoform 1 (EIF4A1), mRNA;cDNA FLJ58012, moderately similar to Eukaryotic initiation factor 4A-I (EC 3.6.1.-);cDNA FLJ58596,…	P60842;A8K088;A8K7F6;B4DKP9;B4DNH2;B4E047;Q59F68	46.153	4.5683e-143	-0.290215	-0.295253
DnaJ homolog subfamily C member 2;M-phase phosphoprotein 11;Zuotin-related factor 1;DNAJC2 protein	Q99543-1;Q99543;A4VCI0;Q08AR5;Q99543-2;Q6P5S9	71.896	5.0543e-10	-0.289721	0.00479772
ATP-specific succinyl-CoA synthetase subunit beta;Renal carcinoma antigen NY-REN-39;Succinyl-CoA ligase [ADP-forming] subunit beta, mitochondrial;Succinyl-CoA synthetase beta-A chain;Putative uncharacterized protein DKFZp686D0880;cDNA FLJ53646, highly similar to Succinyl-CoA ligase (ADP-forming) beta-chain, mitochondrial (EC 6.2.1.5);cDNA FLJ54097, highly similar to Succinyl-CoA ligase (ADP-formi…	Q9P2R7-1;Q9P2R7;Q6N0B1;Q9P2R7-2;B4DRV2;B4DY87;B7Z9S6;B7ZAF6;Q7Z503;Q9Y4T0;Q5T9Q5	50.317	1.0719e-36	-0.284792	-0.118493
E2-induced gene 3 protein;Guanine nucleotide-binding protein-like 3;Novel nucleolar protein 47;Nucleolar GTP-binding protein 3;Nucleostemin	Q9BVP2-1;Q9BVP2;Q9BVP2-2	61.992	2.1733e-43	-0.284546	-0.393306
Activating signal cointegrator 1 complex subunit 3;ASC-1 complex subunit p200;Helicase, ATP binding 1;Trip4 complex subunit p200;cDNA FLJ56882, highly similar to Activating signal cointegrator 1 complex subunit 3 (EC 3.6.1.-);ASCC3 protein	Q8N3C0;B4DR60;Q4G1A0	251.46	6.8429e-10	-0.283264	0.0446574
60 kDa poly(U)-binding-splicing factor;FUSE-binding protein-interacting repressor;Poly(U)-binding-splicing factor PUF60;Ro-binding protein 1;Siah-binding protein 1	Q9UHX1-1;Q9UHX1;Q9UHX1-2;Q9UHX1-5;Q9UHX1-3;Q9UHX1-6;Q9UHX1-4	59.875	1.2952e-39	-0.283071	-0.266637
Long-chain acyl-CoA synthetase 4;Long-chain-fatty-acid--CoA ligase 4;Acyl-CoA synthetase 4;Acyl-CoA synthetase long-chain family member 4;Acyl-CoA synthetase long-chain family member 4, isoform CRA_b;cDNA FLJ78368, highly similar to Homo sapiens acyl-CoA synthetase long-chain family member 4 (ACSL4), transcript variant 1, mRNA;cDNA FLJ57028, highly similar to Long-chain-fatty-acid--CoA ligase 4 (…	O60488-1;O60488;Q8TAF6;O60488-2;Q5JWV8;B4DH39	79.187	3.0252e-15	-0.282562	-0.950468
Activating signal cointegrator 1 complex subunit 2;ASC-1 complex subunit p100;Trip4 complex subunit p100;cDNA FLJ53441, highly similar to Activating signal cointegrator 1 complex subunit 2;Activating signal cointegrator 1 complex subunit 2 variant;Putative uncharacterized protein DKFZp586O0223	Q9H1I8-1;Q9H1I8;B7Z8E0;Q53G98;Q53H58;Q659F6;Q9H1I8-2;B1AH60;B1AH59	86.359	0.001561	-0.281106	-0.13014
Negative elongation factor C/D;TH1-like protein	Q8IXH7-1;Q8IXH7;Q8IXH7-4	66.246	1.0499e-09	-0.280966	0.0854355
40S ribosomal protein S5;40S ribosomal protein S5, N-terminally processed;Ribosomal protein S5 variant	P46782;Q53G25	22.876	3.9441e-47	-0.28058	-0.402286
214 kDa nucleoporin;Nuclear pore complex protein Nup214;Nucleoporin Nup214;Protein CAN;cDNA FLJ52369, highly similar to Nuclear pore complex protein Nup214;cDNA FLJ52377, highly similar to Nuclear pore complex protein Nup214;cDNA, FLJ79316, highly similar to Nuclear pore complex protein Nup214;cDNA, FLJ79334, highly similar to Nuclear pore complex protein Nup214;Nucleoporin 214kDa;Putative unchar…	P35658-3;P35658;B4DYZ6;B4DZN4;B7ZAV2;B7ZAX0;Q5JUP9;Q7Z3C4;P35658-1;P35658-4;P35658-2;P35658-5	213.69	1.7275e-55	-0.278776	-0.398131
E3 ubiquitin/ISG15 ligase TRIM25;Estrogen-responsive finger protein;RING finger protein 147;Tripartite motif-containing protein 25;Ubiquitin/ISG15-conjugating enzyme TRIM25;Zinc finger protein 147;Tripartite motif-containing 25 variant	Q14258;Q59GW5	70.989	4.836e-192	-0.278601	-0.0822938
11S regulator complex subunit gamma;Activator of multicatalytic protease subunit 3;Ki nuclear autoantigen;Proteasome activator 28 subunit gamma;Proteasome activator complex subunit 3;cDNA FLJ32659 fis, clone TESTI1000045, highly similar to Proteasome activator complex subunit 3;PSME3 protein	P61289-2;P61289;P61289-1;B3KQ25;Q6FHK7	30.886	3.0299e-49	-0.277114	-0.209516
UPF0027 protein C22orf28;cDNA FLJ58027	Q9Y3I0;B4DNA0	55.21	2.7571e-88	-0.275489	-0.146003
SF3a66;Spliceosome-associated protein 62;Splicing factor 3A subunit 2;SF3A2 protein	Q15428;Q05DF2	51.475	8.513e-14	-0.275402	-0.457332
100 kDa U5 snRNP-specific protein;DEAD box protein 23;Probable ATP-dependent RNA helicase DDX23;PRP28 homolog;U5-100kD;cDNA FLJ77678, highly similar to Homo sapiens DEAD (Asp-Glu-Ala-Asp) box polypeptide 23, mRNA;cDNA FLJ54028, highly similar to Probable ATP-dependent RNA helicase DDX23 (EC 3.6.1.-);cDNA FLJ46571 fis, clone THYMU3041428, highly similar to Probable ATP-dependent RNA helicase DDX23…	Q9BUQ8;A8KA56;B4DH15;B3KY11	95.581	4.6672e-116	-0.272245	-0.345964
CDC2-related protein kinase 5;Cell division cycle 2-like protein kinase 5;Cell division protein kinase 13;Cholinesterase-related cell division controller;Cell division cycle 2-like 5 isoform 2 variant	Q14004-1;Q14004;Q14004-2;Q53G78	164.92	1.7114e-07	-0.271897	-0.72779
Caprin-1;Cell cycle-associated protein 1;Cytoplasmic activation- and proliferation-associated protein 1;GPI-anchored membrane protein 1;GPI-anchored protein p137;Membrane component chromosome 11 surface marker 1;cDNA FLJ46087 fis, clone TESTI2009497, highly similar to GPI-anchored protein p137;cDNA FLJ57278	Q14444-1;Q14444;B3KXU8;Q14444-2;B4DSF8	78.365	1.0657e-182	-0.270678	-0.326767
DEAD box protein 27;Probable ATP-dependent RNA helicase DDX27;DEAD box polypeptide 27;cDNA FLJ61659, highly similar to Probable ATP-dependent RNA helicase DDX27 (EC 3.6.1.-);DDX27 protein;DEAD (Asp-Glu-Ala-Asp) box polypeptide 27 variant	Q96GQ7;B3GQE6;B7Z6D5;Q3MI07;Q53G15	89.834	8.3997e-59	-0.270034	0.269756
Hsp90 chaperone protein kinase-targeting subunit;Hsp90 co-chaperone Cdc37;p50Cdc37;CDC37 protein;MBD5 protein	Q16543;A1L0W4;Q6FG59	44.468	1.1159e-85	-0.269651	-0.202637
Demethylase;Methyl-CpG-binding domain protein 2;Methyl-CpG-binding protein MBD2;Antigen NY-CO-41;Putative uncharacterized protein DKFZp586O0821	Q9UBB5-1;Q9UBB5;O60535;Q69YZ5;Q9UBB5-2	43.254	2.6737e-05	-0.267601	0.118054
Heterogeneous nuclear ribonucleoprotein L-like;Stromal RNA-regulating factor;cDNA FLJ77927;Heterogeneous nuclear ribonucleoprotein L-like, isoform CRA_a;Putative uncharacterized protein HNRPLL;Stromal RNA regulating factor	Q8WVV9-1;Q8WVV9;A8K894;Q8WVV9-4;C9J9G0;B7WPG3;Q5JB52;C9IYN3;C9IZJ9;Q8WVV9-2;Q8WVV9-3;C9JJZ7;C9JJ22	60.082	5.5782e-17	-0.266489	-0.341986
cDNA FLJ61387, highly similar to Homo sapiens conserved nuclear protein NHN1 (NHN1), mRNA;Nuclear protein NHN1;Zinc finger CCCH domain-containing protein 18;Putative uncharacterized protein ZC3H18	B4DTK7;Q86VM9-1;Q86VM9;C9JA72;Q86VM9-2	108.98	2.4448e-33	-0.265952	-0.0762854
La autoantigen;La ribonucleoprotein;Lupus La protein;Sjoegren syndrome type B antigen;Autoantigen La;La 4.1 protein;Ribonucleoprotein (La);Putative uncharacterized protein SSB;Sjogren syndrome antigen B (Autoantigen La);Sjogren syndrome antigen B (Autoantigen La), isoform CRA_c;SS-B/La protein	P05455;B5BUB5;Q14730;Q15367;Q53XJ4;Q9UMH5;Q9UMH6	46.836	5.2984e-155	-0.265622	-0.33182
RNA-binding motif protein 28;RNA-binding protein 28;cDNA FLJ51865, highly similar to RNA-binding protein 28;cDNA FLJ50221, highly similar to RNA-binding protein 28	Q9NW13;B4DJ90;B4DU52	85.737	0.00078939	-0.264183	0.420743
Asparagine--tRNA ligase;Probable asparaginyl-tRNA synthetase, mitochondrial;cDNA, FLJ96480;cDNA FLJ32418 fis, clone SKMUS2000863, weakly similar to PROBABLE ASPARAGINYL-TRNA SYNTHETASE (EC 6.1.1.22);cDNA: FLJ23441 fis, clone HSI00612	Q96I59;B2RD66;B3KPX5;Q9H5H1	54.076	2.2013e-07	-0.262434	-1.02127
40S ribosomal protein S16;cDNA FLJ56786, moderately similar to 40S ribosomal protein S16	P62249;B4DP32	16.445	1.7323e-112	-0.261673	-0.041243
28S ribosomal protein S34, mitochondrial;Mitochondrial 28S ribosomal protein S34;Putative uncharacterized protein MRPS34	P82930;A4UCR9;C9JJ19	26.332	1.1577e-25	-0.260584	-0.515309
28S ribosomal protein S15, mitochondrial;cDNA FLJ56752, highly similar to 28S ribosomal protein S15, mitochondrial (S15mt);Mitochondrial ribosomal protein S15 variant	P82914;B4DYW3;Q59EA6	29.842	1.8591e-32	-0.260532	-0.211884
CCAAT-binding transcription factor I subunit A;DNA-binding protein B;Enhancer factor I subunit A;Nuclease-sensitive element-binding protein 1;Y-box transcription factor;Y-box-binding protein 1;YBX1 protein;Nuclease sensitive element binding protein-1	P67809;A0JLU4;Q05D43;Q6PKI6;Q7KZ24	41.905	0	-0.259426	-0.0129262
Casein kinase 2 beta polypeptide;Casein kinase 2, beta polypeptide;Casein kinase 2, beta polypeptide, isoform CRA_d;Casein kinase II subunit beta;Phosvitin;Protein G5a;Casein kinase 2, beta polypeptide, isoform CRA_b;cDNA, FLJ92126, Homo sapiens casein kinase 2, beta polypeptide (CSNK2B), mRNA	Q5SRQ6;P67870;B0UXA9;Q5SRQ3	26.925	3.3079e-09	-0.259116	-0.466966
PHD finger-like domain-containing protein 5A;Splicing factor 3B-associated 14 kDa protein	Q7RTV0	12.405	2.1212e-83	-0.253653	-0.232784
High mobility group nucleosome-binding domain-containing protein 4;Non-histone chromosomal protein HMG-17-like 3	O00479;B2R4I6	9.5388	4.5717e-21	-0.251161	-0.147437
6-phosphofructokinase, liver type;Phosphofructo-1-kinase isozyme B;Phosphofructokinase 1;Phosphohexokinase;cDNA FLJ30173 fis, clone BRACE2000969, highly similar to 6-phosphofructokinase, liver type (EC 2.7.1.11);cDNA FLJ61026, highly similar to Homo sapiens phosphofructokinase, liver (PFKL), transcript variant 1, mRNA;Putative uncharacterized protein DKFZp686L2097;PFKL protein;Putative uncharacte…	P17858-1;P17858;B3KNQ7;B4E108;Q6MZK4;Q7L2M7;Q7Z3R9;Q9BSP4;P17858-2	85.018	4.9741e-182	-0.250234	0.167718
ADP-ribosylation factor-like protein 1;cDNA FLJ51704, highly similar to ADP-ribosylation factor-like protein 1;cDNA FLJ50309, highly similar to ADP-ribosylation factor-like protein 1;cDNA FLJ53084, highly similar to ADP-ribosylation factor-like protein 1	P40616;B4DWW1;Q53XB1;B4DZG7;B4DR16	20.417	0.0005113	-0.249874	0.0776803
ATP-dependent DNA helicase VIII;GAP SH3 domain-binding protein 1;Ras GTPase-activating protein-binding protein 1;cDNA FLJ51772, highly similar to Ras-GTPase-activating protein-binding protein 1 (EC 3.6.1.-);GTPase activating protein (SH3 domain) binding protein 1;Ras-GTPase-activating protein SH3-domain-binding protein variant;cDNA FLJ50206, highly similar to Ras-GTPase-activating protein-binding…	Q13283;B7Z8K4;Q32P45;Q53HH4;Q5HYE9;Q5U0Q1;Q6FI03	52.164	2.2407e-248	-0.249445	-0.316377
Modulator of estrogen-induced transcription;SAFB-like transcription modulator;cDNA FLJ30633 fis, clone CTONG2002418, highly similar to Homo sapiens modulator of estrogen induced transcription, transcript variant 1, mRNA;cDNA FLJ78261;Putative uncharacterized protein SLTM	Q9NWH9;A8K5V8;C9IZZ3;C9J6W5	117.15	4.8336e-36	-0.249051	0.312868
Pre-mRNA-splicing factor SF3b 145 kDa subunit;SF3b150;Spliceosome-associated protein 145;Splicing factor 3B subunit 2;Putative uncharacterized protein DKFZp781L0540	Q13435;A8K485;B4DT19;Q7L4T5;Q7Z627;Q9BWD2;Q7Z3K9;Q96CM6	100.23	2.4845e-241	-0.248211	-0.0569996
Aldehyde dehydrogenase family 18 member A1;Delta-1-pyrroline-5-carboxylate synthase;Gamma-glutamyl kinase;Gamma-glutamyl phosphate reductase;Glutamate 5-kinase;Glutamate-5-semialdehyde dehydrogenase;Glutamyl-gamma-semialdehyde dehydrogenase	P54886-1;P54886;P54886-2	87.301	8.7913e-67	-0.245164	-0.454597
Terminal uridylyltransferase 7;Zinc finger CCHC domain-containing protein 6	Q5VYS8-1;Q5VYS8;Q5VYS8-6;Q5VYS8-4	171.23	0.00078337	-0.244155	0.32867
JV18-1;Mad-related protein 2;Mothers against decapentaplegic homolog 2;SMAD family member 2;cDNA, FLJ93422, Homo sapiens MAD, mothers against decapentaplegic homolog 2(Drosophila) (MADH2), mRNA;MAD, mothers against decapentaplegic homolog 2 (Drosophila);SMAD, mothers against DPP homolog 2 (Drosophila), isoform CRA_b;cDNA FLJ50177, highly similar to Mothers against decapentaplegic homolog 2(SMAD 2…	Q15796-1;Q15796;Q53XR6;Q15796-2;B7Z5N5;O15198-1;O15198;Q5TBA1;O15198-2;P84022;Q59F45;B7Z4Z5;B7Z6M9;B7Z9Q2	52.306	7.839e-07	-0.243677	0.118962
300 kDa nuclear matrix antigen;Serine/arginine repetitive matrix protein 2;Serine/arginine-rich splicing factor-related nuclear matrix protein of 300 kDa;Splicing coactivator subunit SRm300;Tax-responsive enhancer element-binding protein 803;SRRM2 protein;KIAA0324	Q9UQ35-1;Q9UQ35;A0AUK8;O60382	299.61	3.5798e-192	-0.239277	-0.152638
Antigen NY-CO-4;Elongation factor 1-delta;cDNA, FLJ95068, highly similar to Homo sapiens eukaryotic translation elongation factor 1 delta (guanine nucleotide exchange protein) (EEF1D), transcript variant 1, mRNA;FP1047;EEF1D protein;cDNA: FLJ20897 fis, clone ADKA03573;Eukaryotic translation elongation factor 1 delta (Guanine nucleotide exchange protein), isoform CRA_a;cDNA FLJ57946, highly simila…	P29692-2;P29692;B2RAR6;Q71RH4;Q9BW34;Q9H7G6;P29692-1;Q4VBZ6;B4DDU4	71.407	1.1274e-28	-0.236537	-1.06481
Beta-actin-like protein 2;Kappa-actin	Q562R1;B2RPJ1	42.003	7.3553e-153	-0.235807	-0.426962
Eukaryotic translation initiation factor 2C 2;PAZ Piwi domain protein;Protein argonaute-2;Protein slicer;EIF2C2 protein	Q9UKV8-1;Q9UKV8;A4FVC0;Q9UKV8-2	97.207	7.9544e-18	-0.234788	-0.341986
Basic transcription factor 2 89 kDa subunit;DNA excision repair protein ERCC-3;DNA repair protein complementing XP-B cells;TFIIH basal transcription factor complex 89 kDa subunit;TFIIH basal transcription factor complex helicase XPB subunit;Xeroderma pigmentosum group B-complementing protein;cDNA FLJ76102, highly similar to Homo sapiens excision repair cross-complementing rodent repair deficiency…	P19447;A8K359;B3KRG2;B3KTH1;B4DTK4;Q53HW5;Q53QM0	89.277	6.8645e-07	-0.233973	-0.0582472
Macropain subunit C9;Multicatalytic endopeptidase complex subunit C9;Proteasome component C9;Proteasome subunit alpha type-4;Proteasome subunit L;Proteasome subunit alpha type;Proteasome subunit beta type	P25789;B2RDG0;Q7Z474	29.483	7.1875e-08	-0.233753	-0.145351
eEF-1B gamma;Elongation factor 1-gamma;Eukaryotic translation elongation factor 1 gamma;EEF1G protein;Eukaryotic translation elongation factor 1 gamma, isoform CRA_c;GIG35;cDNA FLJ56389, highly similar to Elongation factor 1-gamma;cDNA FLJ59991, highly similar to Elongation factor 1-gamma;cDNA FLJ59433, highly similar to Elongation factor 1-gamma	P26641;Q2F838;Q2F840;Q53YD7;B4DTG2;B4DUK7;B4DUP0	50.118	1.3697e-46	-0.229873	-0.377401
100 kDa coactivator;EBNA2 coactivator p100;p100 co-activator;Staphylococcal nuclease domain-containing protein 1;Tudor domain-containing protein 11;cDNA, FLJ92620, highly similar to Homo sapiens staphylococcal nuclease domain containing 1 (SND1),mRNA;cDNA FLJ39264 fis, clone OCBBF2009603, highly similar to Staphylococcal nuclease domain-containing protein 1;EBNA-2 co-activator variant;cDNA FLJ545…	Q7KZF4;B2R5U1;B3KU67;Q59FF0;B4E299;Q86UF7	102	2.0246e-196	-0.220934	0.162557
Thrombospondin-1;THBS1 protein;cDNA FLJ51203, highly similar to Thrombospondin-1;Thrombospondin 1 variant;Thrombospondin-1p180	P07996;A0PJG0;B4E3J7;Q59E99;Q7KYY3	129.38	3.2561e-186	-0.217893	-0.735782
cDNA FLJ54776, highly similar to Cell division control protein 42 homolog;cDNA FLJ55107, highly similar to Cell division control protein 42 homolog;cDNA, FLJ79348, highly similar to Cell division control protein 42 homolog;Cell division control protein 42 homolog;G25K GTP-binding protein;Putative uncharacterized protein	B4E1U9;B4DMH5;B7ZAY4;P60953-2;P60953;P60953-1;Q9UJM1	26.528	1.7595e-32	-0.217726	-0.396488
TATA box-binding protein-associated factor 2S;Transcription elongation regulator 1;Transcription factor CA150;cDNA FLJ61669, highly similar to Transcription elongation regulator 1	O14776-1;O14776;O14776-2;B7Z921	123.9	3.6879e-16	-0.215211	-0.108491
Chromosome-associated polypeptide C;Structural maintenance of chromosomes protein 4;XCAP-C homolog;cDNA FLJ46264 fis, clone TESTI4026080, highly similar to Structural maintenance of chromosomes 4-like 1 protein;cDNA FLJ16648 fis, clone TESTI4035508, highly similar to Structural maintenance of chromosomes 4-like 1 protein;SMC4 protein	Q9NTJ3-1;Q9NTJ3;B3KXX5;B3KVJ5;Q9NTJ3-2;Q58F29;Q6NSG3	147.18	9.828e-11	-0.211899	-0.888305
IMPDH-II;Inosine-5-monophosphate dehydrogenase 2;cDNA FLJ61601, highly similar to Inosine-5-monophosphate dehydrogenase 2 (EC 1.1.1.205)	P12268;B7Z1G4	55.804	3.1663e-19	-0.209595	-0.194591
eIF3 p42;eIF3 p44;eIF-3-delta;Eukaryotic translation initiation factor 3 RNA-binding subunit;Eukaryotic translation initiation factor 3 subunit 4;Eukaryotic translation initiation factor 3 subunit G;cDNA FLJ76297, highly similar to Homo sapiens eukaryotic translation initiation factor 3, subunit 4 delta, 44kDa (EIF3S4), mRNA;EIF3S4 protein;cDNA FLJ51582, moderately similar to Eukaryotic translati…	O75821;A8K5K5;Q6IAM0;B7Z1G0	35.611	0.00032423	-0.209461	-0.266037
28S ribosomal protein S7, mitochondrial;bMRP-27a;Mitochondrial ribosomal protein S7	Q9Y2R9;Q96Q63	28.162	6.7108e-22	-0.208944	-0.248899
Pre-mRNA-splicing factor SF3b 155 kDa subunit;Spliceosome-associated protein 155;Splicing factor 3B subunit 1;SF3B1 protein;Putative uncharacterized protein DKFZp434M052	O75533;A0JLT9;A0PJH5;Q32Q20;Q7Z497;Q9NTB4	145.83	1.1733e-259	-0.208811	-0.0333701
Heterogeneous nuclear ribonucleoprotein F;Heterogeneous nuclear ribonucleoprotein F, N-terminally processed;Nucleolin-like protein mcs94-1;cDNA FLJ57121, highly similar to Heterogeneous nuclear ribonucleoprotein F	P52597;B4DKS8;Q8NI96	45.671	1.2077e-145	-0.208761	-0.1396
Interleukin enhancer-binding factor 2;Nuclear factor of activated T-cells 45 kDa;cDNA FLJ51660, highly similar to Interleukin enhancer-binding factor 2;Interleukin enhancer binding factor 2 variant	Q12905;B4DY09;Q53FG3	43.062	3.6439e-62	-0.208294	-0.23585
Brain-type aldolase;Fructose-bisphosphate aldolase C;Fructose-bisphosphate aldolase;Putative uncharacterized protein ALDOC	P09972;B7Z1N6;B7Z1Y2;B7Z1Z9;B7Z3K9;A8MVZ9;C9J8F3	48.408	6.5773e-57	-0.207894	0.00150118
ATP synthase subunit alpha, mitochondrial;ATP synthase subunit alpha;cDNA FLJ54625, highly similar to ATP synthase subunit alpha, mitochondrial (EC 3.6.3.14)	P25705;A8K092;B4DY56;B4DGW3	59.75	1.7152e-112	-0.207728	-0.0302654
CD2 antigen cytoplasmic tail-binding protein 2;FWP010	O95400;Q5QTR6	37.646	3.4693e-31	-0.206612	-0.277509
BMP2-induced 3-kb gene protein;WD repeat-containing protein 5	P61964	36.588	2.0633e-59	-0.201958	-0.176833
Fructose-bisphosphate aldolase A;Lung cancer antigen NY-LU-1;Muscle-type aldolase;Fructose-bisphosphate aldolase	P04075;A4UCS9;A4UCT0	45.26	1.355e-115	-0.199388	-0.105276
Beta-catenin-like protein 1;Nuclear-associated protein;Testis development protein NYD-SP19;cDNA FLJ53492, highly similar to Beta-catenin-like protein 1;Catenin, beta like 1	Q8WYA6-1;Q8WYA6;B4DE16;Q0VAM0;Q8WYA6-2;Q8WYA6-3	65.173	5.6144e-12	-0.198427	-0.607579
Histone deacetylase 1;cDNA FLJ51764, highly similar to Histone deacetylase 1;Putative uncharacterized protein DKFZp686H12203;HDAC1 protein;Histone deacetylase 1, isoform CRA_a	Q13547;B4DRG0;B5BU61;B5MGH2;Q5HYD4;Q6IT96	55.102	1.6415e-61	-0.197501	-0.24732
28S ribosomal protein S31, mitochondrial;Imogen 38	Q92665	45.318	4.1384e-09	-0.197186	-0.066537
Coronin-1C_i2 protein;Coronin-1C_i3 protein;cDNA FLJ13143 fis, clone NT2RP3003230, highly similar to Coronin-1C;Coronin, actin binding protein, 1C variant;Coronin-1C;Coronin-3;hCRNN4;cDNA FLJ51205, highly similar to Coronin-1C;cDNA, FLJ79403, highly similar to Coronin-1C;cDNA, FLJ78964, highly similar to Coronin-1C;cDNA FLJ50992, highly similar to Coronin-1C	A7MAP0;A7MAP1;B3KN06;Q53G58;Q59EA2;Q9ULV4;B4E3S0;B7Z9V0;B4DMH3	58.947	1.2854e-12	-0.195864	-0.647545
Serine/arginine-rich protein-specific kinase 1;Serine/threonine-protein kinase SRPK1;SFRS protein kinase 1;cDNA FLJ78127, highly similar to Homo sapiens SFRS protein kinase 1 (SRPK1), mRNA;cDNA FLJ58405, highly similar to Serine/threonine-protein kinase SRPK1 (EC 2.7.11.1);SFRS protein kinase 1, isoform CRA_f	Q96SB4-2;Q96SB4;A8K8B2;B4DS61;Q5R363	74.324	4.5056e-36	-0.194625	-0.253868
Breast carcinoma-amplified sequence 2;DNA amplified in mammary carcinoma 1 protein;Pre-mRNA-splicing factor SPF27;Spliceosome-associated protein SPF 27;Breast carcinoma amplified sequence 2;Breast carcinoma amplified sequence 2, isoform CRA_a;cDNA, FLJ93631, Homo sapiens breast carcinoma amplified sequence 2 (BCAS2), mRNA;Breast carcinoma amplified sequence 2 variant	O75934;B2R7W3;Q53HE3	26.131	1.5483e-06	-0.186574	0.300981
ATP synthase subunit beta, mitochondrial;ATP synthase subunit beta	P06576;Q0QEN7	56.559	2.7128e-94	-0.186229	-0.0650208
cDNA FLJ52765, highly similar to Calponin-2;Calponin H2, smooth muscle;Calponin-2;Neutral calponin;cDNA FLJ52469, highly similar to Calponin-2;Calponin 2 isoform a variant;CNN2 protein;Calponin 2;cDNA FLJ52495, highly similar to Calponin-2;cDNA FLJ52701, highly similar to Calponin-2;Calponin 2, isoform CRA_a;cDNA FLJ44427 fis, clone UTERU2007724, highly similar to Homo sapiens calponin 2 (CNN2), …	B4DUT8;Q99439;A5D8U8;B4DDF4;Q53GK7;Q6FHC3;Q6FHE4;B4DHU5;B4DN57;A6NFI4	35.943	1.6344e-19	-0.184621	-0.031254
40S ribosomal protein S15;RIG protein	P62841	17.04	7.9691e-17	-0.18313	-0.23131
Coatomer subunit gamma;Gamma-coat protein;cDNA FLJ77708, highly similar to Homo sapiens coatomer protein complex, subunit gamma (COPG), mRNA;cDNA FLJ10862 fis, clone NT2RP4001574, highly similar to Coatomer subunit gamma;cDNA FLJ41945 fis, clone PLACE6019676, highly similar to Coatomer subunit gamma;Coatomer protein complex, subunit gamma, isoform CRA_a;Gamma1-COP;COPG protein	Q9Y678;A8K6M8;B3KMF6;B3KW21;Q54AC4;Q8WUI6	97.717	1.2242e-36	-0.183048	0.250097
2-methyl branched chain acyl-CoA dehydrogenase;2-methylbutyryl-coenzyme A dehydrogenase;Short/branched chain specific acyl-CoA dehydrogenase, mitochondrial;cDNA FLJ57418, highly similar to Short/branched chain specific acyl-CoAdehydrogenase, mitochondrial (EC 1.3.99.-);Acyl-Coenzyme A dehydrogenase, short/branched chain;cDNA, FLJ94986, Homo sapiens acyl-Coenzyme A dehydrogenase, short/branched ch…	P45954;B4DQ51;Q5SQN6	47.485	3.197e-14	-0.182557	-0.208268
Signal recognition particle 54 kDa protein;cDNA FLJ54343, highly similar to Signal recognition particle 54 kDa protein;cDNA FLJ50234, highly similar to Signal recognition particle 54 kDa protein	P61011;B4DDS7;B4DUW6	55.704	5.2663e-10	-0.179335	-0.149389
18S rRNA dimethylase;DIM1 dimethyladenosine transferase 1-like;Probable dimethyladenosine transferase;S-adenosylmethionine-6-N,N-adenosyl(rRNA) dimethyltransferase;cDNA FLJ75823, highly similar to Homo sapiens dimethyladenosine transferase (HSA9761), mRNA;cDNA FLJ56719, highly similar to Probable dimethyladenosine transferase (EC 2.1.1.-)	Q9UNQ2;A8K9K8;B4DRY2	35.236	4.8884e-24	-0.176022	-0.339594
Mitochondrial DEAD box protein 28;Probable ATP-dependent RNA helicase DDX28	Q9NUL7	59.55	0.00026385	-0.175957	0.112568
Uncharacterized protein KIAA0564;cDNA FLJ37836 fis, clone BRSSN2010587, weakly similar to Homo sapiens MDN1, midasin homolog (yeast) (MDN1), mRNA	A3KMH1-1;A3KMH1;A3KMH1-3;A3KMH1-2;B3KT81	214.82	6.4054e-17	-0.174605	0.0335548
cDNA FLJ56329, highly similar to Myosin light polypeptide 6;17 kDa myosin light chain;Myosin light chain 3;Myosin light chain alkali 3;Myosin light polypeptide 6;Smooth muscle and nonmuscle myosin light chain alkali 6;MYL6 protein	B7Z6Z4;P60660-1;P60660;P60660-2;Q6IBG5	26.707	6.4524e-80	-0.174052	-0.173511
U1 small nuclear ribonucleoprotein A;cDNA, FLJ93681, highly similar to Homo sapiens small nuclear ribonucleoprotein polypeptide A (SNRPA), mRNA	P09012;B2R802	31.279	1.4272e-17	-0.172945	-0.451013
28S ribosomal protein S23, mitochondrial	Q9Y3D9	21.77	4.8762e-19	-0.172815	-0.501414
Pentatricopeptide repeat-containing protein 3, mitochondrial;Transformation-related gene 15 protein;cDNA, FLJ96770	Q96EY7-1;Q96EY7;B2RDU4	78.549	2.3559e-42	-0.169647	0.0292494
40S ribosomal protein S2;40S ribosomal protein S4;Protein LLRep3;Similar to 40S ribosomal protein S2;Ribosomal protein S2;RPS2 protein	P15880;A4D0Y7;O60249;Q3KQT6;Q6IPX5;Q8J014;Q8N5L9;Q8NI62;Q9BSW5;A6NI39	31.324	5.8927e-155	-0.16775	-0.294782
Sm protein B/B;Small nuclear ribonucleoprotein-associated proteins B and B;Putative uncharacterized protein SNRPB;SNRPB protein;cDNA FLJ56740, highly similar to Small nuclear ribonucleoprotein-associatedproteins B and B;Small nuclear ribonucleoprotein polypeptides B and B1, isoform CRA_c;Small nuclear ribonucleoprotein polypeptide B;cDNA FLJ60171, highly similar to Small nuclear ribonucleoprotein…	P14678-3;P14678;A8MT02;Q15182;P14678-1;B4DVS0;Q5XPV6;P14678-2;B4DVD6;Q66K91;B3KVR1;Q53HE7;P63162;Q6LBS1;Q9UKR4;Q9UIS4	30.032	1.0004e-53	-0.166438	-0.447632
cDNA FLJ58953, highly similar to 40S ribosomal protein S20;40S ribosomal protein S20	B4DW28;P60866;B2R4F4	16.005	3.0748e-72	-0.164901	-0.180403
Multiple myeloma tumor-associated protein 2	Q9BU76-1;Q9BU76;Q9BU76-4;Q9BU76-3;Q9BU76-2	29.411	3.8722e-18	-0.157979	-0.206018
250/210 kDa paraneoplastic pemphigus antigen;Desmoplakin;cDNA FLJ53584, highly similar to Desmoplakin;cDNA FLJ51487, highly similar to Desmoplakin;cDNA FLJ61543, highly similar to Desmoplakin;DSP variant protein	P15924-1;P15924;P15924-2;B4DKX6;B4DWT7;B4E2A0;Q4LE79	331.77	2.6915e-141	-0.157689	-0.0567222
ATP-dependent helicase RENT1;Nonsense mRNA reducing factor 1;Regulator of nonsense transcripts 1;Up-frameshift suppressor 1 homolog;cDNA FLJ46894 fis, clone UTERU3019708, highly similar to Regulator of nonsense transcripts 1;PNORF1	Q92900-1;Q92900;Q92900-2;B3KY55;O60385	124.34	8.3046e-37	-0.155277	0.248725
Glycine- and tyrosine-rich RNA-binding protein;Heterogeneous nuclear ribonucleoprotein Q;NS1-associated protein 1;Synaptotagmin-binding, cytoplasmic RNA-interacting protein;Synaptotagmin binding, cytoplasmic RNA interacting protein variant;SYNCRIP protein;Synaptotagmin binding, cytoplasmic RNA interacting protein;cDNA FLJ50130, highly similar to Heterogeneous nuclear ribonucleoprotein Q;cDNA FLJ5…	O60506-3;O60506;Q59GL1;O60506-4;Q05CK9;Q5TCG1;O60506-5;B7Z213;B7Z645	62.656	3.1609e-282	-0.1551	-0.266157
Histone acetyltransferase type B subunit 2;Histone-binding protein RBBP7;Nucleosome-remodeling factor subunit RBAP46;Retinoblastoma-binding protein 7;Retinoblastoma-binding protein p46;Retinoblastoma binding protein 7;RBBP7 protein;Retinoblastoma binding protein 7, isoform CRA_a;cDNA FLJ77317, highly similar to Homo sapiens retinoblastoma binding protein 7 (RBBP7), mRNA;cDNA FLJ34592 fis, clone K…	Q16576;Q5JNZ9;Q6FHQ0;B0R0W4;A8K6A2;Q5JP00;Q5JP01	47.82	4.2609e-50	-0.153575	-0.310573
Histone H1.4;Histone H1b;Liver histone H1e;Histone 1, H1e;Histone H1e;cDNA, FLJ94268, highly similar to Homo sapiens histone 1, H1e (HIST1H1E), mRNA;Histone cluster 1, H1e	P10412;A3R0T7;A3R0T8;B2R984;Q4VB24	21.865	0	-0.150145	0.421245
Androgen receptor cofactor p44;Methylosome protein 50;p44/Mep50;WD repeat-containing protein 77;cDNA FLJ55120, moderately similar to Methylosome protein 50;cDNA FLJ60601, highly similar to Methylosome protein 50	Q9BQA1;B4DP38;B4DJP0	36.724	1.1475e-10	-0.148721	0.0910027
Histone H1.5;Histone H1a	P16401	22.58	0	-0.143325	0.348372
Proline-serine-threonine phosphatase-interacting protein 2	Q9H939-1;Q9H939;Q9H939-2;B7WNS1	38.832	2.5494e-05	-0.142178	-0.576571
Septin-11;cDNA FLJ14373 fis, clone HEMBA1001595, highly similar to SEPTIN 2 HOMOLOG	Q9NVA2-1;Q9NVA2;Q96KC0;Q9NVA2-2	49.398	8.3236e-09	-0.141971	0.0763412
La ribonucleoprotein domain family member 1;La-related protein 1	Q6PKG0-1;Q6PKG0;Q6PKG0-2;Q6PKG0-3	123.51	5.3362e-28	-0.13914	-0.180912
B(2)GCN homolog;B4 integrin interactor;CAB;Eukaryotic translation initiation factor 6;p27(BBP)	P56537;B7ZBG9;B7ZBH1	26.599	1.9112e-35	-0.135713	-0.296663
COPII-associated small GTPase;GTP-binding protein SAR1a;cDNA, FLJ92825, highly similar to Homo sapiens SAR1a gene homolog 1 (S. cerevisiae) (SARA1), mRNA;cDNA FLJ58922, highly similar to GTP-binding protein SAR1a;SAR1 gene homolog A (S. cerevisiae);SAR1 gene homolog A (S. cerevisiae), isoform CRA_a;Small GTP-binding protein;SARA1 protein;GTP binding protein;GTP-binding protein Sara;Masra2;GTP-bin…	Q9NR31;B2R679;B4DQ19;Q5SQT9;Q6FID4;Q8NG23;Q5SQU0;Q9Y6B6;Q53F37;Q9H029	22.367	4.1412e-29	-0.134651	-0.631896
27 kDa prosomal protein;Macropain iota chain;Multicatalytic endopeptidase complex iota chain;Proteasome iota chain;Proteasome subunit alpha type-6;cDNA FLJ52022, highly similar to Proteasome subunit alpha type 6 (EC 3.4.25.1);cDNA, FLJ79122, highly similar to Proteasome subunit alpha type 6 (EC 3.4.25.1);cDNA FLJ51729, highly similar to Proteasome subunit alpha type 6 (EC 3.4.25.1);Proteasome (Pr…	P60900;B4DQR4;B4DXJ9;Q9BZ93	27.399	3.8451e-47	-0.134224	-0.146134
48 kDa TATA box-binding protein-interacting protein;51 kDa erythrocyte cytosolic protein;INO80 complex subunit J;Repressing pontin 52;RuvB-like 2;TIP49b;TIP60-associated protein 54-beta;cDNA FLJ14856 fis, clone PLACE1001054, highly similar to RuvB-like 2 (EC 3.6.1.-);RuvB-like 2 (E. coli), isoform CRA_d;cDNA FLJ32936 fis, clone TESTI2007533, highly similar to RuvB-like 2 (EC 3.6.1.-);RuvB-like 2 …	Q9Y230;B3KNL2;B3KQ59	51.156	8.8014e-273	-0.132926	-0.194591
Putative uncharacterized protein EIF3D;eIF3 p66;eIF-3-zeta;Eukaryotic translation initiation factor 3 subunit 7;Eukaryotic translation initiation factor 3 subunit D;cDNA FLJ53917, highly similar to Eukaryotic translation initiation factor 3 subunit 7;cDNA FLJ51552, highly similar to Eukaryotic translation initiation factor 3 subunit 7;cDNA FLJ58383, highly similar to Eukaryotic translation initia…	A8MWD3;O15371;B4DTF8;B4DVY1;B4E1K8;B0QYA5;B0QYA3;B0QYA4	63.902	2.9678e-81	-0.130776	-0.200504
ATP-dependent RNA helicase #46;DEAH box protein 15;Putative pre-mRNA-splicing factor ATP-dependent RNA helicase DHX15;cDNA FLJ55635, highly similar to pre-mRNA-splicing factorATP-dependent RNA helicase DHX15 (EC 3.6.1.-)	O43143;B4E0S6	90.932	1.6306e-238	-0.126517	-0.163499
3-methylcrotonyl-CoA carboxylase 2;3-methylcrotonyl-CoA carboxylase non-biotin-containing subunit;3-methylcrotonyl-CoA:carbon dioxide ligase subunit beta;Methylcrotonoyl-CoA carboxylase beta chain, mitochondrial	Q9HCC0-1;Q9HCC0;Q9HCC0-2	61.332	4.4407e-12	-0.122821	-0.240009
40S ribosomal protein S18;Ke-3;Ribosomal protein S18;Ribosomal protein S18, isoform CRA_b	P62269;Q5SUJ3	17.718	6.485e-298	-0.122413	-0.311736
ABP125;ABP130;Protein transport protein Sec31A;SEC31-like protein 1;SEC31-related protein A;Web1-like protein;cDNA FLJ58531, highly similar to Homo sapiens SEC31-like 1 (SEC31L1), transcript variant 1, mRNA;SEC31A protein;Putative uncharacterized protein SEC31A	O94979-8;O94979;O94979-1;O94979-2;B4DIW6;B7ZKZ7;B7ZL00;O94979-4;O94979-3;O94979-6;C9JEA2;O94979-7;O94979-5	134.5	1.692e-09	-0.122114	-0.0451634
Ubiquitin-like 4A;Ubiquitin-like protein 4A;Ubiquitin-like protein GDX	Q5HY81;P11441	20.569	2.3497e-10	-0.121549	0.09068
Mediator complex subunit 20;Mediator of RNA polymerase II transcription subunit 20;TRF-proximal protein homolog;Mediator complex subunit 20mediator complex subunit 20mediator complex subunit 20Trf (TATA binding protein-related factor)-proximal homolog (Drosophila);Putative uncharacterized protein MED20;cDNA FLJ40066 fis, clone TESOP2000510, highly similar to TRF-proximal protein homolog;cDNA FLJ6…	Q9H944;B7ZBQ3;A6PVP4;B3KUJ9;B4DE08	23.222	1.2646e-06	-0.121534	0.145047
60S ribosomal protein L22;EBER-associated protein;Epstein-Barr virus small RNA-associated protein;Heparin-binding protein HBp15;Ribosomal protein L22-like 2;Ribosomal protein L22	P35268;B8Y929;Q7Z4W8;Q8WYP0;Q9BYF5	14.787	2.808e-125	-0.121502	0.301426
Histone H2A.J;Histone H2A;Histone H2A type 1;Histone H2A/p;Histone H2A type 1-D;Histone H2A.3;Histone H2A/g;Histone H2A type 2-A;Histone H2A.2;Histone H2A/o;Histone H2A type 2-C;Histone H2A/q;Histone H2A-GL101;Histone H2A type 1-H;Histone H2A/s;Histone H2A type 1-J;Histone H2A/e	Q9BTM1-2;Q9BTM1;C9JE22;P0C0S8;A4FTV9;P20671;Q6FI13;Q16777;Q9BTM1-1;Q96KK5;A3KPC7;Q99878;A2RUU6;B4E0B3	16.109	3.051e-24	-0.118335	0.286146
Phenylalanine--tRNA ligase;Phenylalanyl-tRNA synthetase, mitochondrial;Phenylalanyl-tRNA synthetase 2, mitochondrial	O95363;Q5JRF7	52.356	0.00056275	-0.116661	-0.237931
Metastasis-associated 1-like 1;Metastasis-associated protein MTA2;p53 target protein in deacetylase complex;cDNA FLJ51637, highly similar to Metastasis-associated protein MTA2;Putative uncharacterized protein DKFZp686F2281	O94776;Q68DB1	75.022	4.3603e-80	-0.115175	-0.191815
116 kDa U5 small nuclear ribonucleoprotein component;Elongation factor Tu GTP-binding domain-containing protein 2;SNU114 homolog;U5 snRNP-specific protein, 116 kDa;cDNA FLJ78483, highly similar to Homo sapiens elongation factor Tu GTP binding domain containing 2 (EFTUD2), mRNA;cDNA FLJ44500 fis, clone UTERU3000828, highly similar to 116 kDa U5 small nuclear ribonucleoprotein component;cDNA FLJ553…	Q15029;A8KAP3;B3KX19;B4DMC0;Q6IBM8;B4DK30;B4DZB1;Q8IXJ3;B3KWY2	109.43	3.7557e-68	-0.112662	-0.284396
40S ribosomal protein S9;Ribosomal protein S9;Ribosomal protein S9, isoform CRA_a;cDNA FLJ61636, highly similar to 40S ribosomal protein S9;Putative uncharacterized protein RPS9;Ribosomal protein S9, isoform CRA_e;Ribosomal protein S9, isoform CRA_c;RPS9 protein	P46781;A9C4C1;B7Z732;C9JM19;B5MCT8;A5D904	22.591	1.9759e-53	-0.111711	-0.276913
Protein phosphatase T;Serine/threonine-protein phosphatase 5;Serine/threonine-protein phosphatase	P53041;B2R6R6;B4DDZ8;B4DLP6;Q53FR0;Q9BPW0;A8MU39;C9JCL6	56.878	5.9192e-122	-0.111664	-0.0695647
RING finger protein 109;Tripartite motif-containing protein 56;Putative uncharacterized protein TRIM56	Q9BRZ2-1;Q9BRZ2;Q9BRZ2-3;C9JEK4;C9JI91;Q9BRZ2-2	81.487	4.3488e-41	-0.110729	0.0534937
Macropain zeta chain;Multicatalytic endopeptidase complex zeta chain;Proteasome subunit alpha type-5;Proteasome zeta chain;cDNA FLJ52182, highly similar to Proteasome subunit alpha type 5 (EC 3.4.25.1);Proteasome (Prosome, macropain) subunit, alpha type, 5, isoform CRA_c;Proteasome subunit alpha type	P28066;B4E2V4;Q5U0A0	26.411	7.2071e-08	-0.110526	-0.0352016
Developmentally-regulated GTP-binding protein 1;Neural precursor cell expressed developmentally down-regulated protein 3;Putative uncharacterized protein DKFZp434N1827	Q9Y295;Q9UFA5	40.542	2.2836e-32	-0.109904	-0.0309716
Beta-coat protein;Coatomer subunit beta	P53618	107.14	8.3031e-51	-0.109701	0.337867
39S ribosomal protein L14, mitochondrial;39S ribosomal protein L32, mitochondrial	Q6P1L8	15.947	3.8319e-08	-0.107259	-0.0893626
Acute-phase response factor;Signal transducer and activator of transcription 3;cDNA FLJ78360, highly similar to Homo sapiens signal transducer and activator of transcription 3 (acute-phase response factor) (STAT3), transcript variant 1, mRNA;cDNA FLJ59362, highly similar to Signal transducer and activator of transcription 3;cDNA FLJ53413, highly similar to Signal transducer and activator of trans…	P40763-1;P40763;A8K7B8;B4DNP0;B4DVR6;B5BTZ6;B7ZA24;Q9BXH2;P40763-2	88.067	9.1274e-65	-0.104604	0.443889
Serine/threonine-protein phosphatase PP1-beta catalytic subunit;Serine/threonine-protein phosphatase	P62140;B4DJ75;B7ZB67;C9JP48;C9J9S3	37.186	5.513e-28	-0.0977643	0.0802709
GAP SH3 domain-binding protein 2;Ras GTPase-activating protein-binding protein 2;cDNA FLJ76053, highly similar to Homo sapiens Ras-GTPase activating protein SH3 domain-binding protein 2 (G3BP2), transcript variant 3, mRNA	Q9UN86-1;Q9UN86;Q9UN86-2;A8K6V7	54.12	4.5e-96	-0.0966069	-0.146655
78 kDa glucose-regulated protein;Endoplasmic reticulum lumenal Ca(2+)-binding protein grp78;Heat shock 70 kDa protein 5;Immunoglobulin heavy chain-binding protein;cDNA FLJ60062, highly similar to 78 kDa glucose-regulated protein;HSPA5 protein	P11021;B4DEF7;Q2KHP4	72.421	0	-0.0950035	-0.217975
40S ribosomal protein S25	P62851	13.742	2.0688e-75	-0.0930786	-0.355016
49 kDa TATA box-binding protein-interacting protein;54 kDa erythrocyte cytosolic protein;INO80 complex subunit H;Nuclear matrix protein 238;Pontin 52;RuvB-like 1;TIP49a;TIP60-associated protein 54-alpha;cDNA FLJ34844 fis, clone NT2NE2011154, highly similar to RuvB-like 1	Q9Y265-1;Q9Y265;B5BUB1;Q9Y265-2;B3KRS7	50.227	2.949e-128	-0.0919711	-0.165558
Putative uncharacterized protein ARFGAP2;ADP-ribosylation factor GTPase-activating protein 2;GTPase-activating protein ZNF289;Zinc finger protein 289;cDNA FLJ53674, highly similar to Homo sapiens zinc finger protein 289, ID1 regulated (ZNF289), mRNA;cDNA FLJ41005 fis, clone UTERU2017613, highly similar to Homo sapiens zinc finger protein 289, ID1 regulated (ZNF289), mRNA	A8MXL3;Q8N6H7;B4DX29;B3KV00	56.675	2.5264e-46	-0.0912947	-0.231555
Cellular apoptosis susceptibility protein;Chromosome segregation 1-like protein;Exportin-2;Importin-alpha re-exporter;cDNA FLJ53202, highly similar to Exportin-2;Cellular apoptosis susceptibility protein variant 2;cDNA FLJ59343, highly similar to Exportin-2;cDNA FLJ59371, highly similar to Exportin-2;cDNA FLJ54022, highly similar to Exportin-2;cDNA FLJ56236, highly similar to Exportin-2	P55060-1;P55060;B4DUC5;P55060-3;A3RLL6;B4DM67;B4DPS6;B4DM31;B4DS32	110.42	5.2071e-34	-0.0893441	0.222364
Mitochondrial ribosomal protein S28 variant;28S ribosomal protein S28, mitochondrial;28S ribosomal protein S35, mitochondrial	Q53G62;Q9Y2Q9	21.381	1.646e-46	-0.0892213	-0.346418
cDNA FLJ56153, highly similar to Homo sapiens transforming growth factor beta regulator 4 (TBRG4), transcript variant 1, mRNA;Cell cycle progression restoration protein 2;FAST kinase domain-containing protein 4;Protein TBRG4;Transforming growth factor beta regulator 4;cDNA FLJ12513 fis, clone NT2RM2001743, highly similar to Homo sapiens transforming growth factor beta regulator 4 (TBRG4), transcr…	B4DU42;Q969Z0-1;Q969Z0;A4D2L2;B3KMT3;B3KRS4;C9JY22;Q969Z0-2;A4D2L3;B3KM73;C9IZN7;C9J7P5	71.856	1.0709e-07	-0.08781	-0.53973
APOBEC1-binding protein 1;Heterogeneous nuclear ribonucleoprotein A/B;cDNA FLJ60713, highly similar to Homo sapiens heterogeneous nuclear ribonucleoprotein A/B (HNRPAB), transcript variant 1, mRNA;Heterogeneous nuclear ribonucleoprotein AB isoform a variant;Putative uncharacterized protein HNRNPAB	Q99729-2;Q99729;B4DMY3;Q53F64;B5MD22;Q99729-3;Q99729-1;Q99729-4	35.967	3.8277e-170	-0.087764	-0.508733
Putative uncharacterized protein ENSP00000346598;37 kDa laminin receptor precursor;37/67 kDa laminin receptor;40S ribosomal protein SA;67 kDa laminin receptor;Colon carcinoma laminin-binding protein;Laminin receptor 1;Laminin-binding protein precursor p40;Multidrug resistance-associated protein MGr1-Ag;NEM/1CHD4;Putative uncharacterized protein RPSA;Laminin receptor-like protein LAMRL5;HCG1984468…	A6NE09;P08865;C9J9K3;Q96RS2;C9JKH4;C9JQR9	33.313	1.2821e-116	-0.0864308	0.0078987
SNU66 homolog;Squamous cell carcinoma antigen recognized by T cells 1;U4/U6.U5 tri-snRNP-associated 110 kDa protein;U4/U6.U5 tri-snRNP-associated protein 1;cDNA FLJ53820, highly similar to U4/U6.U5 tri-snRNP-associated protein 1	O43290;B4DDH9	90.254	7.8962e-204	-0.0855426	-0.122739
40S ribosomal protein S27a;cDNA, FLJ96793, Homo sapiens ribosomal protein S27a (RPS27A), mRNA;Ribosomal protein S27a, isoform CRA_c;Ribosomal protein S27a;Ribosomal protein S27A;cDNA FLJ75516, highly similar to Xenopus tropicalis ubiquitin C, mRNA;Ubiquitin C variant;Ubiquitin C splice variant;Putative uncharacterized protein;UBC protein;cDNA FLJ32377 fis, clone SKMUS1000014, highly similar to Po…	P62979;B2RDW1;Q5RKT7;Q8WYN9;A8K674;Q59EM9;Q5PY61;Q66K58;Q96H31;Q96MH4;Q9UFQ0;Q96C32;Q5U5U6;B4DV12;Q5UGI3;P62987;Q3MIH3;P62988	17.965	1.36e-77	-0.0847774	-0.0180644
Glyceraldehyde-3-phosphate dehydrogenase;Glyceraldehyde 3-phosphate dehydrogenase	P04406;A4UCT1;Q16768;Q2TSD0;Q5ZEY3;Q0QET7	36.053	2.5764e-67	-0.082026	-0.467697
Hepatocellular carcinoma protein 1;RNA-binding motif protein 39;RNA-binding protein 39;RNA-binding region-containing protein 2;Splicing factor HCC1;cDNA FLJ59214, highly similar to RNA-binding region-containing protein 2;RBM39 protein;cDNA FLJ44170 fis, clone THYMU2035319, highly similar to RNA-binding region-containing protein 2;cDNA FLJ60296, highly similar to RNA-binding region-containing prot…	Q14498-1;Q14498;A2RRD3;B3KWX7;B4DLM0;B4E1M7;B7Z4L7;Q68DD9;Q6MZY7;Q7Z3L0;Q14498-2;B4DRA0;Q6N037;Q5QP20	59.379	9.8727e-162	-0.0769649	0.0345888
eIF-3 p48;Eukaryotic translation initiation factor 3 subunit 6;Eukaryotic translation initiation factor 3 subunit E;Viral integration site protein INT-6 homolog;cDNA, FLJ93685, highly similar to Homo sapiens eukaryotic translation initiation factor 3, subunit 6 48kDa (EIF3S6), mRNA;cDNA FLJ42184 fis, clone THYMU2031994, highly similar to Eukaryotic translation initiation factor 3 subunit 6;Eukary…	P60228;B2R806;B3KW56;Q6IAX5	52.22	3.7964e-13	-0.0765693	-0.185993
40S ribosomal protein S24	P62847-1;P62847;Q5T0P7;Q7Z3D1;P62847-2;Q5T0P8	32.43	4.9096e-18	-0.0760066	-0.0394192
Macropain delta chain;Multicatalytic endopeptidase complex delta chain;Proteasome delta chain;Proteasome subunit beta type-6;Proteasome subunit Y;Proteasome subunit beta type	P28072;Q6IAT9	25.357	3.1819e-11	-0.0738639	-0.642008
Aspartate carbamoyltransferase;CAD protein;Dihydroorotase;Glutamine-dependent carbamoyl-phosphate synthase;Putative uncharacterized protein CAD	P27708;Q53SY7;Q53SZ4;Q96CK3	242.98	1.352e-124	-0.0729228	-0.0866479
Conventional kinesin heavy chain;Kinesin-1 heavy chain;Ubiquitous kinesin heavy chain;cDNA FLJ76989, highly similar to Homo sapiens kinesin family member 5B (KIF5B), mRNA;KIF5B protein;Kinesin heavy chain isoform 5A;Kinesin heavy chain neuron-specific 1;Neuronal kinesin heavy chain;KIF5A protein;KIF5A variant protein;cDNA, FLJ96188, highly similar to Homo sapiens kinesin family member 5A (KIF5A),…	P33176;A8K048;Q2TA90;Q66K46;Q6P164;Q12840;A5D6Y6;A6H8M5;B0I1S7;B2RCP3;B7Z2M7;O60282-1;O60282;A1L179;Q57YV5;Q57YV6;Q6PJC4;Q6PKD1;O60282-2;C9JWB9;Q57Z91;Q9UFW7	109.68	1.1059e-07	-0.0723159	-0.493032
28S ribosomal protein S29, mitochondrial;Death-associated protein 3;Ionizing radiation resistance conferring protein;cDNA FLJ57409, highly similar to Mitochondrial 28S ribosomal protein S29;Death associated protein 3, isoform CRA_d;cDNA FLJ57664, highly similar to Mitochondrial 28S ribosomal protein S29	P51398;B4DP59;Q68CT7;B4DY62	45.566	7.2338e-23	-0.0704362	-0.219463
GRB10-interacting GYF protein 2;PERQ amino acid-rich with GYF domain-containing protein 2;Trinucleotide repeat-containing gene 15 protein;cDNA FLJ61363, highly similar to Homo sapiens trinucleotide repeat containing 15 (TNRC15), mRNA;cDNA FLJ57070, highly similar to Homo sapiens trinucleotide repeat containing 15 (TNRC15), mRNA;GRB10 interacting GYF protein 2;Trinucleotide repeat containing 15, i…	Q6Y7W6-1;Q6Y7W6;B4DRT8;B4DLU7;B9EG55;Q6Y7W6-3;A6H8W4	150.07	4.114e-21	-0.070315	0.427925
Natural killer cell-enhancing factor A;Peroxiredoxin-1;Proliferation-associated gene protein;Thioredoxin peroxidase 2;Thioredoxin-dependent peroxide reductase 2;cDNA, FLJ92164, highly similar to Homo sapiens peroxiredoxin 1 (PRDX1), mRNA	Q06830;B2R4P2;B5BU26	22.11	7.9811e-21	-0.0686195	-0.483261
Smu-1 suppressor of mec-8 and unc-52 protein homolog;WD40 repeat-containing protein SMU1;CDW3/SMU1;Putative uncharacterized protein SMU1;Smu-1 suppressor of mec-8 and unc-52 homolog (C. elegans), isoform CRA_a;cDNA FLJ54259, highly similar to Smu-1 suppressor of mec-8 and unc-52 protein homolog	Q2TAY7;A0MNN4;B4E3L0	57.543	5.7344e-17	-0.067712	-0.175812
28S ribosomal protein S9, mitochondrial;MRPS9 protein	P82933;Q86WV4	45.834	6.6154e-79	-0.0675155	0.0544073
DEAD box polypeptide 17 isoform p82 variant;DEAD box protein 17;DEAD box protein p72;Probable ATP-dependent RNA helicase DDX17;RNA-dependent helicase p72;DEAD (Asp-Glu-Ala-Asp) box polypeptide 17;Putative uncharacterized protein DDX17;cDNA FLJ58652, highly similar to Probable ATP-dependent RNA helicase DDX17 (EC 3.6.1.-)	Q59F66;Q92841-4;Q92841;Q92841-2;B1AHM1;Q92841-3;C9J5E1;Q92841-1;C9JMU5;B1AHM2;B4DZQ7	80.457	0	-0.064842	-0.000865357
94 kDa glucose-regulated protein;Endoplasmin;gp96 homolog;Heat shock protein 90 kDa beta member 1;Tumor rejection antigen 1;Tumor rejection antigen (Gp96) 1 variant;Tumor rejection antigen (Gp96) 1;HSP90B1 protein;cDNA FLJ58812, highly similar to Endoplasmin (Heat shock protein 90kDa beta member 1);cDNA FLJ58626, highly similar to Endoplasmin (Heat shock protein 90 kDa beta member 1)	P14625;Q59FC6;Q5CAQ5;Q96GW1;B4DHT9;B4DU71	92.468	1.3158e-177	-0.0636353	-0.169668
Annexin A2;Annexin II;Annexin-2;Calpactin I heavy chain;Calpactin-1 heavy chain;Chromobindin-8;Lipocortin II;p36;Placental anticoagulant protein IV;Protein I;Annexin A2 pseudogene 2;Lipocortin II pseudogene;Putative annexin A2-like protein;cDNA FLJ59138, highly similar to Annexin A2;cDNA FLJ34687 fis, clone MESAN2000620, highly similar to Annexin A2	P07355-2;P07355;P07355-1;A6NMY6;B4DNH8;B3KRQ1	40.411	6.846e-238	-0.0633187	-0.287354
Small nuclear ribonucleoprotein Sm D1;Sm-D autoantigen;snRNP core protein D1	P62314;B5BTZ1;Q7Z5A3	13.281	2.9558e-34	-0.0614507	-0.23585
P40;Line-1 repeat mRNA with 2 open reading frames;Putative uncharacterized protein;ORF1 codes for a 40 kDa product;Ovarian epithelial carcinoma-related protein;Putative uncharacterized protein ORF1;ORF1	O00365;O00369;O00373;O00374;O00376;Q15401;Q9UN78;O00361;O00367;O00371;O00377;Q15605;Q86UW0;Q8TE29;Q9UN81;Q12880;O00364;Q6RGG0	39.946	4.073e-58	-0.0609239	0.493581
M-phase phosphoprotein homolog;Zinc finger RNA-binding protein;cDNA FLJ75527, highly similar to Homo sapiens zinc finger RNA binding protein (ZFR), mRNA;Zinc finger RNA binding protein;cDNA FLJ31376 fis, clone NESOP1000010, highly similar to Homo sapiens zinc finger RNA binding protein (ZFR), mRNA;cDNA FLJ60545, highly similar to Homo sapiens zinc finger RNA binding protein (ZFR), mRNA;cDNA FLJ41…	Q96KR1;A8K849;B2RNR6;B3KP82;B3KVS4;B5MEH6	117.69	2.5784e-214	-0.0605477	-0.0957219
CCT-theta;Renal carcinoma antigen NY-REN-15;T-complex protein 1 subunit theta;cDNA FLJ53379, highly similar to T-complex protein 1 subunit theta;cDNA FLJ59382, highly similar to T-complex protein 1 subunit theta;Chaperonin containing TCP1, subunit 8 (Theta) variant;CCT8 protein;Chaperonin containing TCP1, subunit 8 (Theta), isoform CRA_c	P50990;B4DEM7;B4DQH4;Q53HU0;Q7Z759;C9JCK6	59.62	0	-0.0593446	-0.1396
DNA-directed RNA polymerase II 23 kDa polypeptide;DNA-directed RNA polymerase II subunit E;DNA-directed RNA polymerases I, II, and III subunit RPABC1;RPB5 homolog;XAP4;cDNA FLJ55074, highly similar to DNA-directed RNA polymerase II 23 kDa polypeptide (EC 2.7.7.6);Polymerase (RNA) II (DNA directed) polypeptide E, 25kDa, isoform CRA_c	P19388;B4DJ89	24.551	6.5268e-73	-0.0535087	0.172848
Heat shock protein 75 kDa, mitochondrial;TNFR-associated protein 1;Tumor necrosis factor type 1 receptor-associated protein;cDNA FLJ58608, highly similar to Heat shock protein 75 kDa, mitochondrial;TNF receptor-associated protein 1 variant;cDNA FLJ33058 fis, clone TRACH1000181, highly similar to Heat shock protein 75 kDa, mitochondrial;TNF receptor-associated protein 1;cDNA FLJ36025 fis, clone TE…	Q12931;B4DR68;Q53FS6;Q53G55;Q59EK6;Q5CAQ4;Q8N9Z3;Q9BV61	80.109	0	-0.0532392	-0.128953
220 kDa U5 snRNP-specific protein;p220;Pre-mRNA-processing-splicing factor 8;PRP8 homolog;Splicing factor Prp8;cDNA FLJ57882, highly similar to Pre-mRNA-processing-splicing factor 8;U5 snRNP-specific protein variant;Apoptosis-regulated protein 1;Apoptosis-regulated protein 2	Q6P2Q9;B4DK16;Q53GM6;Q6JH02;Q6JH03	273.6	1.1071e-90	-0.0528052	-0.278461
Small nuclear ribonucleoprotein Sm D2;snRNP core protein D2	P62316	13.527	2.6402e-97	-0.0525358	-0.364348
Pre-mRNA-splicing factor 38B;Sarcoma antigen NY-SAR-27;PRPF38B protein;Putative uncharacterized protein DKFZp434O1172	Q5VTL8-1;Q5VTL8;Q5VTL8-2;Q69YH0	64.467	2.0552e-05	-0.0506668	-0.0522768
Aspartate--tRNA ligase;Aspartyl-tRNA synthetase, mitochondrial;cDNA FLJ76156, highly similar to Homo sapiens aspartyl-tRNA synthetase 2 (DARS2), mRNA;cDNA FLJ12692 fis, clone NT2RM4002623, weakly similar to ASPARTYL-TRNA SYNTHETASE (EC 6.1.1.12);cDNA FLJ10514 fis, clone NT2RP2000710, weakly similar to ASPARTYL-TRNA SYNTHETASE (EC 6.1.1.12)	Q6PI48;A8K4A8;Q9H9J7;Q9NVT8	73.562	1.0848e-09	-0.050353	-0.255924
EH domain-containing protein 4;Hepatocellular carcinoma-associated protein 10/11;PAST homolog 4;cDNA FLJ77391, highly similar to Homo sapiens EH-domain containing 4 (EHD4), mRNA	Q9H223;A8K9B9	61.174	1.5963e-23	-0.0503082	-0.228357
28S ribosomal protein S5, mitochondrial	P82675-1;P82675	48.006	2.3407e-05	-0.049666	-0.191815
Acyl-CoA thioester hydrolase 9;Acyl-coenzyme A thioesterase 9, mitochondrial;ACOT9 protein;CGI16-iso	Q9Y305-1;Q9Y305;Q96EA2;Q9Y305-2;Q9Y305-3;C9JMV6;Q9H2R8	50.85	2.0487e-42	-0.0468465	-0.278936
Heterogeneous nuclear ribonucleoprotein K;Transformation up-regulated nuclear protein;cDNA FLJ53312, highly similar to Heterogeneous nuclear ribonucleoprotein K;Heterogeneous nuclear ribonucleoprotein K transcript variant;cDNA FLJ77137, highly similar to Homo sapiens heterogeneous nuclear ribonucleoprotein K (HNRPK), transcript variant 1, mRNA;Heterogeneous nuclear ribonucleoprotein K isoform a;H…	P61978-2;P61978;B4DFF1;Q5EC54;Q6IBN1;P61978-1;P61978-3;B4DUQ1;Q5T6W2;B3KU16;Q5T6W5;Q5T6W1	51.028	0	-0.0461165	-0.0706641
Histone H2B;Histone H2B type 1-N;Histone H2B.d;Histone H2B type 1-H;Histone H2B.j;Histone H2B type 1-C/E/F/G/I;Histone H2B.1 A;Histone H2B.a;Histone H2B.g;Histone H2B.h;Histone H2B.k;Histone H2B.l;HIRA-interacting protein 1;Histone H2B type 1-K;HIRA-interacting protein 2;Histone H2B type 1-D;Histone H2B.1 B;Histone H2B.b;Histone H2B type F-S;Histone H2B.s;Histone H2B type 1-L;Histone H2B.c;Histon…	B4DR52;Q99877;B4DLA9;A8K9J7;Q93079;B2R541;P62807;B2R4S9;O60814;P58876;P57053;Q99880;Q99879;Q0D2M2;Q5QNW6	18.041	1.5379e-38	-0.0453123	-0.0176369
40S ribosomal protein S4, X isoform;SCR10;Single copy abundant mRNA protein;cDNA FLJ40595 fis, clone THYMU2010705, highly similar to 40S RIBOSOMAL PROTEIN S4, X ISOFORM;cDNA, FLJ92004, Homo sapiens ribosomal protein S4, X-linked (RPS4X), mRNA;Ribosomal protein S4, X-linked, isoform CRA_c;Ribosomal protein S4, X-linked X isoform variant;RPS4X protein;40S ribosomal protein S4, Y isoform 2;40S ribos…	P62701;B2R491;Q53HV1;Q96IR1;Q8TD47;P22090;A4FU11;Q496E4;Q53HI6;C9JEH7	29.597	8.7482e-155	-0.0452974	-0.180784
CCT-gamma;hTRiC5;T-complex protein 1 subunit gamma;cDNA FLJ57603, highly similar to T-complex protein 1 subunit gamma;cDNA, FLJ78822, highly similar to T-complex protein 1 subunit gamma;cDNA, FLJ79286, highly similar to T-complex protein 1 subunit gamma;PIG48;Chaperonin containing TCP1, subunit 3 (Gamma) variant;cDNA FLJ44436 fis, clone UTERU2019706, highly similar to T-complex protein 1 subunit …	P49368;B4DUR8;Q2TU64;Q59H77;B3KX11;Q5SZY0;A6NE14	60.533	4.7016e-251	-0.0437946	-0.258579
Mammalian branch point-binding protein;Splicing factor 1;Transcription factor ZFM1;Zinc finger gene in MEN1 locus;Zinc finger protein 162;cDNA FLJ53344, highly similar to Splicing factor 1;cDNA FLJ54737, highly similar to Splicing factor 1;cDNA FLJ54056, highly similar to Splicing factor 1;cDNA FLJ54064, highly similar to Splicing factor 1;ZFM1 protein, alternatively spliced product	Q15637-6;Q15637;Q15637-1;B4DJU4;B7Z1Q1;Q15637-2;Q15637-3;Q15637-4;B4DSE4;B4DX42;Q14821;Q15637-5	61.888	1.3983e-18	-0.0431107	-0.0229004
Putative uncharacterized protein SNX1;Sorting nexin 1, isoform CRA_d;Sorting nexin-1;Sorting nexin 1 isoform a variant;cDNA FLJ46302 fis, clone TESTI4036048, highly similar to Sorting nexin 1	A6NKH4;Q13596-2;Q13596;Q13596-1;Q53GY8;Q53HL9;Q6ZRJ8	53.303	1.5914e-15	-0.043081	0.0933095
Calmodulin-dependent calcineurin A subunit alpha isoform;CAM-PRP catalytic subunit;Serine/threonine-protein phosphatase 2B catalytic subunit alpha isoform;Serine/threonine-protein phosphatase;Calcineurin catalytic subunit;Calcineurin isoform CNEX3-10;Protein phosphatase from PCR H32 protein	Q08209-1;Q08209;A1A441;B5BUA2;Q9UMM5;Q08209-2;A8W6Z8;A8W6Z7;Q9UMB2	58.687	1.2663e-22	-0.0409718	-0.726744
18 kDa Alu RNA-binding protein;Signal recognition particle 14 kDa protein	P37108	14.57	5.34e-25	-0.0408382	-0.0550568
17-beta-hydroxysteroid dehydrogenase 10;3-hydroxy-2-methylbutyryl-CoA dehydrogenase;3-hydroxyacyl-CoA dehydrogenase type II;3-hydroxyacyl-CoA dehydrogenase type-2;Endoplasmic reticulum-associated amyloid beta-peptide-binding protein;Mitochondrial ribonuclease P protein 2;Short-chain type dehydrogenase/reductase XH98G2;Type II HADH;HADH2 protein;Hydroxyacyl-Coenzyme A dehydrogenase, type II, isofo…	Q99714-1;Q99714;Q6IBS9;Q99714-2;Q5H928	26.923	3.7136e-33	-0.0381396	-0.0347792
Activator 1 37 kDa subunit;Activator 1 subunit 4;Replication factor C 37 kDa subunit;Replication factor C subunit 4;Putative uncharacterized protein RFC4;cDNA FLJ60688, highly similar to Replication factor C subunit 4;Replication factor C (Activator 1) 4, 37kDa, isoform CRA_b	P35249;C9JZI1;B4DM41;C9J8M3;C9JTT7;C9JXZ7	39.681	6.0211e-18	-0.0370143	-0.0206267
DNA-directed RNA polymerase II subunit H;DNA-directed RNA polymerases I, II, and III 17.1 kDa polypeptide;DNA-directed RNA polymerases I, II, and III subunit RPABC3;RPB17;RPB8 homolog;Putative uncharacterized protein POLR2H	P52434;C9JLU1;C9JBJ6;C9JCU7	17.143	1.8307e-17	-0.0358306	0.231888
Nucleoporin 54kDa variant;54 kDa nucleoporin;Nucleoporin p54;cDNA FLJ60840, highly similar to Nucleoporin p54;cDNA FLJ52746, highly similar to Nucleoporin p54	Q53H29;Q7Z3B4-1;Q7Z3B4;B4DRV5;B4DT35;Q53FD7;Q7Z3B4-2	55.563	3.655e-67	-0.0322412	-0.301822
Pre-mRNA-splicing factor SF3b 130 kDa subunit;Spliceosome-associated protein 130;Splicing factor 3B subunit 3;STAF130;cDNA FLJ78677, highly similar to Homo sapiens splicing factor 3b, subunit 3, 130kDa (SF3B3), mRNA;cDNA FLJ10435 fis, clone NT2RP1000493, highly similar to Splicing factor 3B subunit 3;cDNA FLJ90452 fis, clone NT2RP3001475, highly similar to Splicing factor 3B subunit 3	Q15393-1;Q15393;A8K6V3;B3KM77;B3KQH1	135.58	2.057e-207	-0.0312236	-0.115965
cDNA FLJ53464, highly similar to Threonyl-tRNA synthetase, cytoplasmic (EC 6.1.1.3);Threonyl-tRNA synthetase variant;Threonine--tRNA ligase;Threonyl-tRNA synthetase, cytoplasmic;cDNA, FLJ96812, highly similar to Homo sapiens threonyl-tRNA synthetase (TARS), mRNA;cDNA FLJ38533 fis, clone HCHON2001108, highly similar to Threonyl-tRNA synthetase, cytoplasmic (EC 6.1.1.3);TARS protein;cDNA FLJ55705, …	B4DEG8;Q53GX7;P26639;B2RDX5;B3KTN2;Q5M7Z9;B4DKZ9	86.86	1.7679e-15	-0.0291758	-0.323889
Small nuclear ribonucleoprotein Sm D3;snRNP core protein D3;cDNA FLJ51872, highly similar to Small nuclear ribonucleoprotein Sm D3	C9JQC3;P62318;B5BU13;B4DJP7	18.829	1.0102e-17	-0.0261463	-0.385818
Antioxidant protein 1;HBC189;Peroxiredoxin III;Peroxiredoxin-3;Protein MER5 homolog;Thioredoxin-dependent peroxide reductase, mitochondrial;Peroxiredoxin 3 isoform a;Peroxiredoxin 3 isoform a variant;Humer	P30048;A4UCS5;Q53HC2;Q14579	27.692	5.9728e-25	-0.0247073	-0.0792928
39S ribosomal protein L11, mitochondrial;Mitochondrial ribosomal protein L11 isoform a variant;Mitochondrial ribosomal protein L11, isoform CRA_c;Putative uncharacterized protein MRPL11;Mitochondrial ribosomal protein L11;Mitochondrial ribosomal protein L11, isoform CRA_f	Q9Y3B7;Q53G19;A6NLT0;Q32P46	20.683	8.4673e-16	-0.0233284	-0.0632268
FSHD region gene 1 protein;Protein FRG1;Protein FRG1B	Q14331;Q9BZ01;C4AME5	29.172	1.3072e-12	-0.022874	-0.555816
75 kDa glucose-regulated protein;Heat shock 70 kDa protein 9;Mortalin;Peptide-binding protein 74;Stress-70 protein, mitochondrial;cDNA FLJ51811, highly similar to Stress-70 protein, mitochondrial;cDNA FLJ51907, highly similar to Stress-70 protein, mitochondrial;Heat shock 70 kDa protein 9B;HSPA9 protein;Catecholamine-regulated protein 40;cDNA FLJ51903, highly similar to Stress-70 protein, mitocho…	P38646;B7Z1V7;B7Z4V2;Q2F839;Q8N1C8;A1XP52;B7Z4T3	73.68	0	-0.0227714	-0.135009
H/ACA ribonucleoprotein complex subunit 2;Nucleolar protein family A member 2;snoRNP protein NHP2;NHP2-like protein;Putative uncharacterized protein NHP2	Q9NX24;Q96P96;A6NKY8	17.201	1.8304e-38	-0.0215554	1.2063
CCT-alpha;T-complex protein 1 subunit alpha	P17987	60.343	4.5854e-233	-0.0190973	-0.200379
HBV pre-S2 trans-regulated protein 3;Nucleolar protein 16;cDNA FLJ51327, highly similar to Protein CGI-117;NOP16 protein;Putative uncharacterized protein HSPC111;cDNA FLJ57864, moderately similar to Protein CGI-117;HSPC185	Q9Y3C1;B4DV13;Q05D05;Q6PIM0;B4E098;Q9P0T8	21.188	6.5885e-35	-0.0175485	-0.158983
Placental ribonuclease inhibitor;Ribonuclease inhibitor;Ribonuclease/angiogenin inhibitor 1;Ribonuclease/angiogenin inhibitor variant;Ribonuclease/angiogenin inhibitor;RNH1 protein	P13489;Q59GB3;Q8IZK8;Q96FD7;Q9BQ80	49.973	4.5972e-45	-0.0151846	0.234414
60S ribosomal protein L22-like 1;Putative uncharacterized protein RPL22L1	C9JZW1;Q6P5R6;C9JYQ9	16.9	9.8712e-56	-0.0130285	0.216267
96 kDa nucleoporin;98 kDa nucleoporin;Nuclear pore complex protein Nup96;Nuclear pore complex protein Nup98;Nuclear pore complex protein Nup98-Nup96;Nucleoporin Nup96;Nucleoporin Nup98;cDNA FLJ77211, highly similar to Homo sapiens nucleoporin 98kDa (NUP98), transcript variant 3, mRNA	P52948-5;P52948;P52948-1;A8KA17;P52948-6;P52948-2;C9K077	195.82	2.6812e-13	-0.0120243	-0.322274
ATP-dependent helicase ATRX;Transcriptional regulator ATRX;X-linked helicase II;X-linked nuclear protein;Znf-HX;Alpha thalassemia/mental retardation syndrome X-linked;cDNA FLJ56865, highly similar to Transcriptional regulator ATRX (EC 3.6.1.-);cDNA FLJ56848, highly similar to Transcriptional regulator ATRX (EC 3.6.1.-);cDNA FLJ56873, highly similar to Transcriptional regulator ATRX (EC 3.6.1.-);A…	P46100-4;P46100;A4LAA3;P46100-1;P46100-5;B4DHH8;B4DLE1;B4DLW1;Q86U63;P46100-3;P46100-2;P46100-6;B7Z1D8	282.58	0.011544	-0.0117043	0.327041
GAP-associated tyrosine phosphoprotein p62;KH domain-containing, RNA-binding, signal transduction-associated protein 1;p21 Ras GTPase-activating protein-associated p62;p68;Src-associated in mitosis 68 kDa protein;cDNA, FLJ93365, highly similar to Homo sapiens KH domain containing, RNA binding, signal transduction associated 1 (KHDRBS1), mRNA;cDNA FLJ54590, highly similar to KH domain-containing, …	Q07666-1;Q07666;B2R7B5;B4DDX2;B4E043;Q07666-2;Q07666-3	48.227	1.4646e-61	-0.010425	-0.206393
T-cell activation WD repeat-containing protein;WD repeat-containing protein 36;Putative uncharacterized protein DKFZp686I1650	Q8NI36;Q68E02	105.32	1.5205e-23	-0.010178	0.35631
Pre-mRNA branch site protein p14;SF3b 14 kDa subunit;cDNA, FLJ92174, Homo sapiens CGI-110 protein (CGI-110), mRNA;Putative uncharacterized protein P14;Splicing factor 3B, 14 kDa subunit	Q9Y3B4;Q53TM1	14.585	2.2723e-25	-0.00968406	-0.230326
Pumilio domain-containing protein C14orf21;cDNA FLJ41723 fis, clone HLUNG2013851;Putative uncharacterized protein DKFZp686E1893	Q86U38;B3KVY3;Q5HYL4	69.437	8.9088e-11	-0.00605759	-0.00331439
28S ribosomal protein S22, mitochondrial;cDNA FLJ78575;cDNA PSEC0127 fis, clone PLACE1003724, highly similar to Mitochondrial 28S ribosomal protein S22;Mitochondrial ribosomal protein S22 variant	P82650;A8K9Y7;Q8NBL6;Q59GX8;C9JZT4	41.28	1.3815e-77	0.00331439	-0.181293
Eukaryotic translation initiation factor 4 gamma 1;p220;cDNA FLJ56483, highly similar to Eukaryotic translation initiation factor 4 gamma 1;EIF4G1 protein;Eukaryotic translation initiation factor 4 gamma, 1;cDNA FLJ56479, highly similar to Eukaryotic translation initiation factor 4 gamma 1;EIF4G1 variant protein	Q04637-3;Q04637;Q04637-1;Q04637-5;B4DSI9;Q04637-6;Q96I65;B2RU10;B4DGF1;Q4LE58;Q04637-4;B2RU06	175.62	1.4735e-64	0.00345832	-0.0347792
Core histone macro-H2A.1;Histone H2A.y;Medulloblastoma antigen MU-MB-50.205;Histone H2A	O75367-1;O75367;O75367-3;O75367-2;B4DJC3	39.617	1.2286e-11	0.00561557	0.321045
28S ribosomal protein S12, mitochondrial;MT-RPS12	O15235	15.173	1.0845e-18	0.00604663	-0.335826
Rho cDNA clone 9;Rho-related GTP-binding protein RhoC;Ras homolog gene family, member C;Putative uncharacterized protein RHOA	P08134;Q5JR08;Q5JR05;C9JX21;C9JNR4;Q5JR07;Q5JR06;C9JRM1;C9J1T2	22.006	4.1921e-38	0.00633393	-0.216113
CCT-epsilon;T-complex protein 1 subunit epsilon;cDNA FLJ78433, highly similar to Homo sapiens chaperonin containing TCP1, subunit 5 (epsilon) (CCT5), mRNA;cDNA FLJ50442, highly similar to T-complex protein 1 subunit epsilon;cDNA FLJ51711, highly similar to T-complex protein 1 subunit epsilon;cDNA FLJ58784, highly similar to T-complex protein 1 subunit epsilon;cDNA FLJ54333, highly similar to T-co…	P48643;A8K2X8;B4DDU6;B4DE30;B4DX08;B4DXI1;B4DZT5;B7ZAR1;Q9BU08;B4DYC8;B4DYD8;Q96GI1;Q9HB74;B4DZY9	59.67	2.2759e-84	0.00820001	-0.170694
CCT-eta;HIV-1 Nef-interacting protein;T-complex protein 1 subunit eta;Chaperonin containing TCP1, subunit 7 (Eta) variant;CCT7 protein;cDNA FLJ54832, highly similar to T-complex protein 1 subunit eta;Putative uncharacterized protein CCT7;cDNA FLJ59454, highly similar to T-complex protein 1 subunit eta;Chaperonin containing TCP1, subunit 7 (Eta), isoform CRA_a;cDNA FLJ54074, highly similar to T-co…	Q99832;Q53HV2;Q6IBT3;A8MWI8;B7Z1C9;B8ZZC9;B7Z4T9;B7Z4Z7;B7Z7I4	59.366	2.1777e-229	0.0130692	-0.286408
Cyclophilin B;CYP-S1;Peptidyl-prolyl cis-trans isomerase B;Rotamase B;S-cyclophilin	P23284	23.742	1.8557e-31	0.0143553	-0.372729
Cell proliferation-inducing gene 21 protein;Guanine nucleotide-binding protein subunit beta-2-like 1;Guanine nucleotide-binding protein subunit beta-like protein 12.3;Human lung cancer oncogene 7 protein;Receptor for activated C kinase;Receptor of activated protein kinase C 1;cDNA FLJ60170, highly similar to Guanine nucleotide-binding protein subunit beta 2-like 1;cDNA FLJ56705, highly similar to…	P63244;B4DVD2;B4E0C3	35.076	1.1675e-240	0.0164963	-0.146003
Histidine--tRNA ligase;Histidine--tRNA ligase-like;Probable histidyl-tRNA synthetase, mitochondrial;cDNA, FLJ93437, highly similar to Homo sapiens histidyl-tRNA synthetase-like (HARSL), mRNA;cDNA FLJ50406, highly similar to Histidyl-tRNA synthetase homolog (EC 6.1.1.21);Histidyl-tRNA synthetase-like, isoform CRA_a;Putative uncharacterized protein HARS2;cDNA FLJ50651, highly similar to Histidyl-tR…	P49590;B2R7G6;B4DDY8;C9JV49;C9JW95;B4DSY5;P12081;B3KWE1;Q52NV4;B4DHQ1;B4DY73;B4DDN8;C9JHI8;B4DQ67;C9JYL8	56.888	0.011464	0.0170667	-0.273456
Activating signal cointegrator 1 complex subunit 3-like 1;BRR2 homolog;U5 small nuclear ribonucleoprotein 200 kDa helicase;U5 snRNP-specific 200 kDa protein;SNRNP200 protein;cDNA FLJ55548, highly similar to U5 small nuclear ribonucleoprotein 200 kDa helicase (EC 3.6.1.-);cDNA FLJ13778 fis, clone PLACE4000431, highly similar to H.sapiens U5 snRNP-specific 200kD protein;PRO2281;Putative RNA helicase	O75643-1;O75643;A2RRQ7;A4FU77;B4E150;Q5ZF01;Q7L5W4;Q9H8B9;Q9P172;Q9UNV9	244.5	1.6615e-197	0.0192037	-0.244522
Thyroid hormone receptor-associated protein 3;Thyroid hormone receptor-associated protein complex 150 kDa component;THRAP3 protein	Q9Y2W1;Q05D20;Q6P0P7;Q6PJV4;Q7Z5U1	108.66	1.4008e-70	0.0234683	0.655876
cDNA FLJ57430, highly similar to DNA-directed RNA polymerase II 33 kDa polypeptide (EC 2.7.7.6);DNA-directed RNA polymerase II 33 kDa polypeptide;DNA-directed RNA polymerase II subunit C;DNA-directed RNA polymerase II subunit RPB3;RPB31;cDNA FLJ76636, highly similar to Homo sapiens polymerase (RNA) II (DNA directed) polypeptide C, 33kDa (POLR2C), transcript variant alpha, mRNA;HCG2025883, isoform…	B7Z6D1;P19387;Q6FGR6;B7Z377	47.445	2.9633e-08	0.0268709	0.073029
Apoptotic chromatin condensation inducer in the nucleus;ACIN1 protein;cDNA FLJ50838, highly similar to Apoptotic chromatin condensation inducer in thenucleus;Putative uncharacterized protein DKFZp667N107	Q9UKV3-1;Q9UKV3;B2RTT4;B4DQZ7;Q69YJ6;Q9UKV3-2;Q9UKV3-3	151.89	3.6977e-22	0.0277203	0.123544
Eukaryotic translation initiation factor 3, subunit E interacting protein;cDNA FLJ31567 fis, clone NT2RI2001540, highly similar to Eukaryotic translation initiation factor 3 subunit 6-interacting protein;Eukaryotic translation initiation factor 3 subunit 6-interacting protein;Eukaryotic translation initiation factor 3 subunit E-interacting protein;Eukaryotic translation initiation factor 3 subuni…	B0QY89;B3KPB9;Q9Y262;B4DQF6;B4DYB2;B0QY90;B3KNG0;Q7Z5X3;Q8N7H0	70.901	2.5699e-104	0.0282862	-0.347779
eIF3 p167;eIF3 p180;eIF3 p185;eIF-3-theta;Eukaryotic translation initiation factor 3 subunit 10;Eukaryotic translation initiation factor 3 subunit A;cDNA FLJ50921, highly similar to Eukaryotic translation initiation factor 3 subunit 10;EIF3A protein;Eukaryotic translation initiation factor 3, subunit A	Q14152;B4DYS1;Q05BS0;Q24JU4;Q3B770;Q6P1R0;Q7Z5T5	166.57	1.0563e-86	0.0304067	-0.124328
3-ketoacyl-CoA thiolase;Acetyl-CoA acyltransferase;Beta-ketothiolase;TP-beta;Trifunctional enzyme subunit beta, mitochondrial;cDNA FLJ59448, highly similar to Trifunctional enzyme subunit beta, mitochondrial;cDNA FLJ55769, highly similar to Trifunctional enzyme subunit beta, mitochondrial;cDNA FLJ56214, highly similar to Trifunctional enzyme subunit beta, mitochondrial;Putative uncharacterized pr…	P55084;B4DDC9;B4DY96;B4E2W0;B5MD38	51.294	1.2352e-54	0.0316775	0.114332
Hepatocellular carcinoma autoantigen p62;IGF-II mRNA-binding protein 2;Insulin-like growth factor 2 mRNA-binding protein 2;VICKZ family member 2;cDNA FLJ53054, highly similar to Insulin-like growth factor 2 mRNA-binding protein 2;Putative uncharacterized protein IGF2BP2	Q9Y6M1-2;Q9Y6M1;Q9Y6M1-3;Q9Y6M1-1;B4DKT5;Q9Y6M1-4;C9JLA6;Q9Y6M1-5	66.121	3.7459e-73	0.0319597	0.112678
Pre-mRNA-splicing factor SRP55;Splicing factor, arginine/serine-rich 6;cDNA FLJ76823, highly similar to Homo sapiens splicing factor, arginine/serine-rich 6 (SFRS6), mRNA;Arginine/serine-rich splicing factor 6 variant	Q13247-1;Q13247;A8K588;Q13247-3;Q59GY3	39.586	1.4739e-64	0.032383	0.0390732
eIF3 p110;eIF3 p116;eIF-3-eta;Eukaryotic translation initiation factor 3 subunit 9;Eukaryotic translation initiation factor 3 subunit B;Prt1 homolog;Eukaryotic translation initiation factor 3, subunit 9 eta, 116kDa;Eukaryotic translation initiation factor 3, subunit 9 eta, 116kDa, isoform CRA_b;cDNA FLJ53410, highly similar to Eukaryotic translation initiation factor 3 subunit 9;cDNA FLJ53461, hi…	P55884-2;P55884;P55884-1;A4D210;B4DV79;B4DXN6;Q86UM1;Q96G38	99.028	5.9286e-41	0.033793	-0.132643
cDNA FLJ56425, highly similar to Very-long-chain specific acyl-CoAdehydrogenase, mitochondrial (EC 1.3.99.-);Acyl-Coenzyme A dehydrogenase, very long chain variant;Very long-chain specific acyl-CoA dehydrogenase, mitochondrial;Acyl-Coenzyme A dehydrogenase, very long chain, isoform CRA_e;cDNA FLJ31521 fis, clone NT2RI2000255, highly similar to Very-long-chain specific acyl-CoAdehydrogenase, mitoc…	B4DEA8;Q53HR2;P49748-2;P49748;B3KPA6;B3KPX1;P49748-1;B4DEB6	75.209	2.3351e-103	0.0343566	0.280545
Putative uncharacterized protein MAP7;Ensconsin;Epithelial microtubule-associated protein of 115 kDa;Microtubule-associated protein 7;cDNA FLJ50537, highly similar to Homo sapiens microtubule-associated protein 7 (MAP7), mRNA;cDNA FLJ50557, highly similar to Homo sapiens microtubule-associated protein 7 (MAP7), mRNA;cDNA FLJ56145, highly similar to Homo sapiens microtubule-associated protein 7 (M…	A8MPQ8;Q14244-1;Q14244;B7Z3E1;B7Z3Y3;B7Z5S7;B7Z9U7;B2R704;B7Z400;B7ZB64;Q14244-2;B7Z290;Q14244-3;C9JPS0	84.021	2.3207e-12	0.0344975	0.564905
Heterogeneous nuclear ribonucleoprotein R;cDNA, FLJ93632, highly similar to Homo sapiens heterogeneous nuclear ribonucleoprotein R (HNRPR), mRNA;cDNA FLJ53358, highly similar to Heterogeneous nuclear ribonucleoprotein R;cDNA FLJ54544, highly similar to Heterogeneous nuclear ribonucleoprotein R;Heterogeneous nuclear ribonucleoprotein R, isoform CRA_a;Heterogeneous nuclear ribonucleoprotein-R2;cDNA…	O43390-1;O43390;B2R7W4;O43390-2;B4DMB1;B4DT28;Q2L7G6;B4DMD1;Q0VGD6;Q7Z334;Q6MZS5	70.942	8.4826e-167	0.0350608	0.0800727
Isocitrate dehydrogenase [NAD] subunit alpha, mitochondrial;Isocitric dehydrogenase subunit alpha;NAD(+)-specific ICDH subunit alpha;cDNA FLJ55931, highly similar to Isocitrate dehydrogenase;Isocitrate dehydrogenase 3 (NAD+) alpha variant;cDNA FLJ52894, highly similar to Isocitrate dehydrogenase;cDNA, FLJ78862, highly similar to Isocitrate dehydrogenase;cDNA, FLJ78950, highly similar to Isocitrat…	P50213-1;P50213;B4DJB4;Q53GF8;B4DSY4;P50213-2;B7Z9J8	39.591	2.4077e-25	0.0360461	-0.030548
ADP-ribosylation factor 1;ADP-ribosylation factor 3;cDNA FLJ51902, highly similar to ADP-ribosylation factor 1;cDNA FLJ51215, highly similar to ADP-ribosylation factor 1;cDNA FLJ61099, highly similar to ADP-ribosylation factor 1;cDNA FLJ57770, moderately similar to ADP-ribosylation factor 3;cDNA, FLJ79427, highly similar to ADP-ribosylation factor 3	P84077;P61204;B4DN70;B4DJC8;B4DEB9;B4E190;B7ZB63	20.697	2.5395e-18	0.0364682	-0.123269
Nucleolin;Protein C23;cDNA FLJ10452 fis, clone NT2RP1000966, highly similar to NUCLEOLIN;Nucleolin, isoform CRA_c;cDNA FLJ38578 fis, clone HCHON2007674, highly similar to NUCLEOLIN;cDNA FLJ45706 fis, clone FEBRA2028457, highly similar to Nucleolin;Putative uncharacterized protein NCL;NCL protein	P19338;B3KM80;B3KTP9;Q6ZS99;C9JFE9;C9JWL1;Q9BQ02	76.613	0	0.0408223	0.621555
40S ribosomal protein S12	P25398	14.515	3.7288e-108	0.0409625	-0.431783
60S ribosomal protein L31;cDNA, FLJ92036, highly similar to Homo sapiens ribosomal protein L31 (RPL31), mRNA;Ribosomal protein L31;cDNA FLJ57527, highly similar to 60S ribosomal protein L31;Putative uncharacterized protein RPL31;cDNA FLJ58912, highly similar to 60S ribosomal protein L31;Ribosomal protein L31, isoform CRA_c;RPL31 protein;cDNA FLJ58908, highly similar to 60S ribosomal protein L31	P62899;B2R4C1;Q76N53;B7Z4C8;B7Z4K2;Q6IRZ0;B7Z4E3;C9JU56;C9JQ13;B8ZZK4	14.463	1.0299e-75	0.0425043	0.285565
CCT-delta;Stimulator of TAR RNA-binding;T-complex protein 1 subunit delta	P50991;A8K3C3;B5MCQ1;B7Z2F4;B7Z2Z8;B7Z8B1;B7Z9L0	57.924	4.3031e-217	0.0430645	-0.194339
BAG family molecular chaperone regulator 3;Bcl-2-associated athanogene 3;Bcl-2-binding protein Bis;Docking protein CAIR-1;BCL2-associated athanogene 3 variant;Putative uncharacterized protein BAG3	O95817;Q53GY1;C9JFK9	61.594	1.9341e-27	0.0434845	1.23111
Mitochondrial import inner membrane translocase subunit TIM44;Translocase of inner mitochondrial membrane 44 homolog;Putative uncharacterized protein DKFZp686H05241;Putative mitochondrial inner membrane protein import receptor	O43615;Q53G69;Q6AI07;Q9UPE4	51.355	4.1857e-49	0.0444641	-0.168385
CapZ alpha-1;F-actin-capping protein subunit alpha-1;cDNA FLJ75422, highly similar to Homo sapiens capping protein (actin filament) muscle Z-line, alpha 1, mRNA;CapZ alpha-2;F-actin-capping protein subunit alpha-2;Capping protein (Actin filament) muscle Z-line, alpha 2;Capping protein (Actin filament) muscle Z-line, alpha 2, isoform CRA_b;cDNA, FLJ95684, Homo sapiens capping protein (actin filame…	P52907;A8K0T9;A8MV55;P47755;A4D0V4;Q53GC7;Q53GE2;A8MW68;C9JJ74;C9JUG7;B4DG50	32.922	3.2373e-07	0.045443	-0.337197
DnaJ homolog subfamily A member 3, mitochondrial;DnaJ protein Tid-1;Hepatocellular carcinoma-associated antigen 57;Tumorous imaginal discs protein Tid56 homolog;cDNA FLJ10471 fis, clone NT2RP2000045, highly similar to DnaJ homolog subfamily A member 3, mitochondrial;DnaJ (Hsp40) homolog, subfamily A, member 3 variant;DnaJ (Hsp40) homolog, subfamily A, member 3, isoform CRA_b;cDNA FLJ55843, highly…	Q96EY1-1;Q96EY1;B3KM81;Q53G26;Q59E88;Q96EY1-2;B4DI33	52.537	1.5267e-06	0.0455828	0.284036
Death-associated protein 5;Eukaryotic translation initiation factor 4 gamma 2;p97;Aging-associated protein 1;EIF4G2 protein;Eukaryotic translation initiation factor 4 gamma, 2, isoform CRA_a;cDNA FLJ59571, highly similar to Eukaryotic translation initiation factor 4gamma 2;Eukaryotic translation initiation factor 4 gamma, 2 variant	P78344;Q2TU89;Q2NKW9;B4DZF2;Q0VH01;Q49A79;Q59G42	102.36	9.3922e-77	0.0478175	0.0809727
Cell cycle progression restoration gene 3 protein;DnaJ homolog subfamily A member 2;Dnj3;HIRA-interacting protein 4;Renal carcinoma antigen NY-REN-14	O60884	45.745	1.0087e-97	0.0540844	0.0208966
ATP-dependent helicase CHD4;Chromodomain-helicase-DNA-binding protein 4;Mi-2 autoantigen 218 kDa protein;Mi2-beta;cDNA FLJ16830 fis, clone UTERU3022536, highly similar to Chromodomain helicase-DNA-binding protein 4 (EC 3.6.1.-);CHD4 protein	Q14839-2;Q14839;Q14839-1;B3KY63;Q05CG6	220.83	3.9559e-26	0.0558898	0.199951
cDNA FLJ54030, highly similar to Polymerase delta-interacting protein 3;46 kDa DNA polymerase delta interaction protein;Polymerase delta-interacting protein 3;S6K1 Aly/REF-like target;cDNA FLJ52566, highly similar to Polymerase delta-interacting protein 3;POLDIP3 protein;Putative uncharacterized protein DKFZp434G0310	B4E0L0;Q9BY77-1;Q9BY77;B4DMM2;Q96DI9;Q9BY77-2;Q009A7;C9JF18;Q659C6;C9JR24;Q8WUT1	48.101	9.8382e-15	0.0563061	-0.0356239
Pre-mRNA-splicing factor SF3b 49 kDa subunit;SF3b50;Spliceosome-associated protein 49;Splicing factor 3B subunit 4;cDNA FLJ39996 fis, clone STOMA2002166, highly similar to Splicing factor 3B subunit 4;Splicing factor 3b, subunit 4 variant	Q15427;B3KUJ0;Q53FG6	44.385	4.3729e-62	0.0593553	-0.223917
Clathrin heavy chain 1;Clathrin heavy chain on chromosome 17	Q00610-1;Q00610;Q00610-2	191.61	3.1375e-124	0.0601858	-0.0333701
Uncharacterized protein C7orf50;Putative uncharacterized protein C7orf50	Q9BRJ6;C9JQV0;C9JVE1;C9JC81	22.083	3.0448e-36	0.0619835	1.77724
ATP-dependent Clp protease ATP-binding subunit clpX-like, mitochondrial;Putative uncharacterized protein DKFZp586J151	O76031;Q9H072	69.223	1.6784e-56	0.0647449	0.0386286
Histone H2B type 1-O;Histone H2B.2;Histone H2B.n;Histone H2B type 1-B;Histone H2B.1;Histone H2B.f;Histone H2B type 1-J;Histone H2B.r;Histone H2B type 2-E;Histone H2B.q;Histone H2B-GL105;H2B type 12;Histone H2B type 3-B;Histone H2B type 1-A;Histone H2B, testis;Testis-specific histone H2B	P23527;P33778;P06899;Q16778;Q8N257;A4FU05;Q96A08;B2R544	13.906	2.8696e-30	0.0647449	-0.0578315
450 kDa epidermal antigen;Epiplakin;Putative uncharacterized protein DKFZp434G0719	P58107;C9JH97;Q9NSU9	555.61	2.1973e-44	0.0668125	-0.212258
Zinc finger antiviral protein;Zinc finger CCCH domain-containing protein 2;Zinc finger CCCH-type antiviral protein 1;cDNA FLJ76121, highly similar to Homo sapiens zinc finger CCCH-type, antiviral 1 (ZC3HAV1), transcript variant 1, mRNA;Putative uncharacterized protein ZC3HAV1;ZC3HAV1 protein	Q7Z2W4-1;Q7Z2W4;A8K9U6;Q7Z2W4-3;C9J6P4;Q7Z2W4-2;Q05DV5	101.43	3.8198e-142	0.0677764	0.0828203
Ras-related protein Rab-1B;Small GTP-binding protein;RAB1B protein;Putative Ras-related protein Rab-1C;Putative small GTP-binding protein (Rab1b)	Q9H0U4;Q92927;Q6FIG4;Q92928;Q9H1C9	22.171	3.4396e-31	0.0688771	-0.0163537
CDC10 protein homolog;Septin-7;cDNA FLJ75185;Predicted protein product of Nbla02942;CDC10 protein variant;Putative uncharacterized protein DKFZp686F17268;cDNA FLJ53636, highly similar to Septin-7;cDNA FLJ54551, highly similar to Septin-7;SEPT7 protein;Septin 7;cDNA FLJ52574, highly similar to Septin-7;Putative uncharacterized protein DKFZp586I031	Q16181-1;Q16181;A8K3D0;Q3LIE9;Q59EY4;Q16181-2;A4GYY8;B4DPQ6;B4DUD6;Q3B7A3;Q8TC62;B4DNE4;Q5JXL7	50.808	3.7487e-07	0.0706641	-0.186627
Serine hydroxymethyltransferase;Glycine hydroxymethyltransferase;Serine hydroxymethyltransferase, mitochondrial;Serine methylase;cDNA FLJ58585, highly similar to Serine hydroxymethyltransferase, mitochondrial (EC 2.1.2.1);Serine hydroxymethyltransferase 2 (Mitochondrial), isoform CRA_h	B4DWA7;Q5BJF5;P34897;B4DJQ3;Q53ET4;Q5HYG8;B7Z9F1;B4DP88;B4E1G2;B4DW25;B4DLV4;B4DJ63;Q8N1A5	56.379	2.5939e-14	0.0706641	-0.292546
26S protease regulatory subunit 8;26S proteasome AAA-ATPase subunit RPT6;p45/SUG;Proteasome 26S subunit ATPase 5;Proteasome subunit p45;Thyroid hormone receptor-interacting protein 1;cDNA FLJ75514, highly similar to S.scrofa putative 26S protease subunit;Proteasome (Prosome, macropain) 26S subunit, ATPase, 5, isoform CRA_b;Proteasome 26S ATPase subunit 5 variant	P62195;A8K3Z3;Q59GS3	45.626	3.0286e-10	0.0739573	-0.122341
cDNA FLJ51825, highly similar to Single-stranded DNA-binding protein, mitochondrial;Single-stranded DNA binding protein 1, isoform CRA_c;PWP1-interacting protein 17;Single-stranded DNA-binding protein, mitochondrial;cDNA, FLJ93504, Homo sapiens single-stranded DNA binding protein 1 (SSBP1), mRNA;Single-stranded DNA binding protein 1;Single-stranded DNA binding protein 1, isoform CRA_a;Putative un…	B7Z268;Q04837;A4D1U3;Q567R6;C9K0U8	18.558	7.4384e-93	0.0760117	-0.0261627
130 kDa leucine-rich protein;GP130;Leucine-rich PPR motif-containing protein, mitochondrial;cDNA FLJ60080, highly similar to 130 kDa leucine-rich protein (LRP 130)	P42704;B4DSR0	157.9	6.2911e-139	0.0761486	-0.0173518
U1 small nuclear ribonucleoprotein 70 kDa;cDNA FLJ77404, highly similar to Homo sapiens small nuclear ribonucleoprotein 70kDa polypeptide (RNP antigen) (SNRP70), transcript variant 1, mRNA;cDNA FLJ32246 fis, clone PROST1000097, highly similar to U1 SMALL NUCLEAR RIBONUCLEOPROTEIN 70 kDa;Putative uncharacterized protein DKFZp434N041;SNRNP70 protein	P08621-1;P08621;A8KAQ5;P08621-2;B3KPV0;Q9UFS1;P08621-3	51.556	7.2187e-67	0.0768327	-0.102322
JNK-binding protein 1;Mitogen-activated protein kinase-binding protein 1;cDNA FLJ50296, highly similar to Homo sapiens mitogen activated protein kinase binding protein 1 (MAPKBP1), mRNA;Putative uncharacterized protein MAPKBP1	O60336-1;O60336;O60336-6;B4DYK7;O60336-3;C9JL14;O60336-2;O60336-4	163.82	0.045263	0.0791562	-0.356257
Four and a half LIM-domain protein 2;Aging-associated gene 11;FHL2 isoform 5;Four and a half LIM domains protein 2;LIM domain protein DRAL;Skeletal muscle LIM-protein 3;Putative uncharacterized protein FHL2;cDNA, FLJ94468, Homo sapiens four and a half LIM domains 2 (FHL2), mRNA;FHL2 protein;Four and a half LIM domains 2;HCG28013, isoform CRA_a	Q2I5I4;Q2TSB7;Q2XQU9;Q14192;Q53QP3;Q53T40;Q6I9R8	44.205	1.1789e-17	0.0791562	-0.668482
ACC-alpha;Acetyl-CoA carboxylase 1;Biotin carboxylase;Acetyl-Coenzyme A carboxylase alpha;HCG30204, isoform CRA_b;cDNA FLJ52591, highly similar to Acetyl-CoA carboxylase 1 (EC 6.4.1.2);cDNA FLJ52592, highly similar to Acetyl-CoA carboxylase 1 (EC 6.4.1.2);cDNA FLJ50410, highly similar to Acetyl-CoA carboxylase 1 (EC 6.4.1.2);cDNA FLJ54634, highly similar to Acetyl-CoA carboxylase 1 (EC 6.4.1.2);c…	Q13085-4;Q13085;Q13085-1;B2ZZ90;Q13085-2;Q13085-3;B4DIG6;B4DIR2;B4DIW1;B4DK31;B4DWK9;Q59FY4;Q7Z5W8	270	8.9984e-10	0.0794293	0.258218
Polypyrimidine tract binding protein 1;Polypyrimidine tract binding protein 1, isoform CRA_c;57 kDa RNA-binding protein PPTB-1;Heterogeneous nuclear ribonucleoprotein I;Polypyrimidine tract-binding protein 1;Polypyrimidine tract-binding protein 1 isoform c variant;Polypyrimidine tract binding protein 1, isoform CRA_e;Putative uncharacterized protein PTBP1	Q9BUQ0;P26599-2;P26599;P26599-1;Q59H49;A6NLN1	59.632	2.5341e-297	0.0822938	-0.141433
HBV pre-S2 trans-regulated protein 2;Mitochondrial ribonuclease P protein 1;Renal carcinoma antigen NY-REN-49;RNA (guanine-9-)-methyltransferase domain-containing protein 1;Putative uncharacterized protein RG9MTD1	Q7L0Y3;C9JVB6	47.346	0.017878	0.0839282	-0.428464
Activator 1 40 kDa subunit;Activator 1 subunit 2;Replication factor C 40 kDa subunit;Replication factor C subunit 2;Replication factor C 2 isoform 1;Putative uncharacterized protein RFC2;Replication factor C (Activator 1) 2, 40kDa;Replication factor C (Activator 1) 2, 40kDa, isoform CRA_a	P35250-1;P35250;B5BUD2;P35250-2;Q75MT5;C9JNF0	39.157	1.4575e-13	0.0850167	0.106405
Protein WAVE-2;Verprolin homology domain-containing protein 2;Wiskott-Aldrich syndrome protein family member 2;cDNA FLJ59158, highly similar to Wiskott-Aldrich syndrome protein familymember 2;cDNA FLJ55445, highly similar to Wiskott-Aldrich syndrome protein family member 2;WASF2 protein;cDNA FLJ90750 fis, clone PLACE2000118, weakly similar to WISKOTT-ALDRICH SYNDROME PROTEIN HOMOLOG	Q9Y6W5;B4DZN0;B4E3J5;Q05BU7;Q8NBU0	54.283	1.7566e-10	0.0866479	0.217222
72 kDa ICln-binding protein;Histone-arginine N-methyltransferase PRMT5;Jak-binding protein 1;Protein arginine N-methyltransferase 5;Shk1 kinase-binding protein 1 homolog;cDNA, FLJ96564, highly similar to Homo sapiens SKB1 homolog (S. pombe) (SKB1), mRNA;cDNA FLJ90770 fis, clone THYRO1000866, highly similar to Protein arginine N-methyltransferase 5 (EC 2.1.1.-);Protein arginine methyltransferase 5…	O14744;B2RDD7;B5BU10;A8MZ91;B4DV00;B4DX49;B4DY30;A8MTP3	72.683	5.23e-12	0.0867838	0.197137
Microtubule-associated protein 4;cDNA FLJ58263, highly similar to Microtubule-associated protein 4;MAP4 protein;Microtubule-associated protein;Putative uncharacterized protein MAP4	P27816-1;P27816;P27816-6;B4DM10;P27816-2;Q05D06;Q6NX68;P27816-4;Q86Y04;P27816-5;C9JFC3;B5MEG9	121	3.3533e-78	0.0890913	-0.0371713
Cleavage and polyadenylation specificity factor 160 kDa subunit;Cleavage and polyadenylation specificity factor subunit 1;cDNA FLJ60434, highly similar to Cleavage and polyadenylation specificity factor 160 kDa subunit;Polyadenylation specificity factor	Q10570;B4DEF4;Q9C0J6	160.88	4.0734e-18	0.0892269	0.279827
GTP-binding protein YPT3;Ras-related protein Rab-11B;RAB11B protein;RAB11B, member RAS oncogene family;cDNA FLJ61136, highly similar to Ras-related protein Rab-11A;Ras-related protein Rab-11A;YL8;cDNA FLJ61134, highly similar to Ras-related protein Rab-11B;cDNA FLJ51542, highly similar to Ras-related protein Rab-11B	Q15907;A5YM50;Q5U0I1;Q6FHR0;Q6FI42;B4DMN1;P62491;B4DMK0;B4DT13	24.488	4.9094e-07	0.0899049	0.219455
cDNA FLJ58897, moderately similar to Dpy-30-like protein;Dpy-30-like protein, isoform CRA_b;Dpy-30-like protein;Protein dpy-30 homolog	B4DIS3;Q9C005;C9JW13	13.866	1.5701e-09	0.0899049	-0.145221
28S ribosomal protein S24, mitochondrial;bMRP-47;Putative uncharacterized protein MRPS24	Q96EL2;A4D1U9;A6NI76	19.015	0.00061531	0.0920721	-0.00360224
Glutamate-rich WD repeat-containing protein 1;CDW4/GRWD1;Glutamate-rich WD repeat containing 1;cDNA, FLJ96709, highly similar to Homo sapiens glutamate rich WD repeat protein GRWD (GRWD), mRNA;cDNA FLJ90195 fis, clone MAMMA1001310;Putative uncharacterized protein DKFZp564C172	Q9BQ67;A0MNN5;B2RDP6;Q8NCK5;Q8TCJ8	49.419	0.00045201	0.0926134	1.2064
93 kDa nucleoporin;Nuclear pore complex protein Nup93;Nucleoporin Nup93;cDNA FLJ78686, highly similar to Homo sapiens nucleoporin 93kDa (NUP93), mRNA;cDNA FLJ32075 fis, clone OCBBF1000146, highly similar to Nuclear pore complex protein Nup93;cDNA FLJ58756, highly similar to Nuclear pore complex protein Nup93	Q8N1F7;A8K897;B3KPQ8	93.487	5.9627e-103	0.0930192	-0.0159257
Heterogeneous nuclear ribonucleoprotein A0	Q13151	30.84	1.5021e-57	0.0945063	0.10841
26S proteasome non-ATPase regulatory subunit 11;26S proteasome regulatory subunit p44.5;26S proteasome regulatory subunit RPN6;26S proteasome regulatory subunit S9;cDNA FLJ58882, highly similar to 26S proteasome non-ATPase regulatory subunit 11;Proteasome 26S non-ATPase subunit 11 variant	O00231;B4DTS5;Q53FT5	47.534	2.7433e-14	0.0965317	-0.0571383
PABPC4 protein;Poly(A) binding protein, cytoplasmic 4 (Inducible form);Poly(A) binding protein, cytoplasmic 4 (Inducible form), isoform CRA_c;PABPC4 protein variant;Activated-platelet protein 1;Inducible poly(A)-binding protein;Polyadenylate-binding protein 4;Poly(A) binding protein, cytoplasmic 4 (Inducible form), isoform CRA_e;Polyadenylate binding protein II	Q3B867;Q4VC03;Q53GL4;Q6IQ30;Q13310-1;Q13310;Q13310-2;B1ANR7;Q147Y3;B1ANR0;Q15164	72.39	1.914e-244	0.0968016	-0.0268709
Serine/threonine-protein phosphatase PP1-alpha catalytic subunit;Serine/threonine-protein phosphatase;Protein phosphatase 1, catalytic subunit, alpha isoform;Protein phosphatase 1, catalytic subunit, alpha	P62136;Q07161;A6NNR3;C0STL0;C4TNW6;B3KXM2	37.512	9.6623e-58	0.0980152	0.0537033
78 kDa gastrin-binding protein;Long chain 3-hydroxyacyl-CoA dehydrogenase;Long-chain enoyl-CoA hydratase;TP-alpha;Trifunctional enzyme subunit alpha, mitochondrial;cDNA FLJ53969, highly similar to Trifunctional enzyme subunit alpha, mitochondrial;cDNA FLJ54509, highly similar to Trifunctional enzyme subunit alpha, mitochondrial;Putative uncharacterized protein HADHA;Trifunctional protein alpha-su…	P40939;B4DDZ5;B4DRH6;Q53T69;Q53TA2;Q9UQC5	82.999	6.2524e-284	0.10017	0.0634544
Protein FAM61B;Protein LSM14 homolog B;RNA-associated protein 55B;cDNA FLJ52017, moderately similar to Protein FAM61B;LSM14 homolog B (SCD6, S. cerevisiae)	Q9BX40-1;Q9BX40;Q9BX40-2;B4DQC9;Q5TBP9	42.07	7.5606e-06	0.100439	-0.327112
Plakophilin-3	Q9Y446	87.081	2.8741e-120	0.102591	-0.0828388
LDH heart subunit;L-lactate dehydrogenase B chain;Renal carcinoma antigen NY-REN-46;L-lactate dehydrogenase	P07195;Q5U077	36.638	1.337e-14	0.103934	-0.140255
Putative uncharacterized protein RAN;RAN, member RAS oncogene family, isoform CRA_c;Androgen receptor-associated protein 24;GTPase Ran;GTP-binding nuclear protein Ran;Ras-like protein TC4;Ras-related nuclear protein;cDNA FLJ78394, highly similar to Homo sapiens RAN, member RAS oncogene family (RAN), mRNA;cDNA, FLJ92821, Homo sapiens RAN, member RAS oncogene family (RAN), mRNA;RAN, member RAS onco…	B5MDF5;P62826;A8K3Z8;Q0EFC9;Q96QB7	26.409	2.9635e-13	0.108625	0.173645
cDNA FLJ55484, highly similar to ATP-dependent RNA helicase DDX39 (EC 3.6.1.-);56 kDa U2AF65-associated protein;ATP-dependent RNA helicase p47;DEAD box protein UAP56;HLA-B-associated transcript 1 protein;Spliceosome RNA helicase BAT1;ATP-dependent RNA helicase DDX39;DEAD box protein 39;Nuclear RNA helicase URH49;Putative uncharacterized protein DKFZp547B159;HLA-B associated transcript 1;DDX39 pro…	B4DX78;Q13838-2;Q13838;Q13838-1;O00148;Q69YT6;Q5STA0;Q5STU3;B0V2L1;Q8N5M0;B1Q2N1;A2BF54;A6PWH1;B0S4X2;B0S8C3;B0UZ18;B0UZ99;A2BF56;B0S4X4;B0S8B3;B0UZ21;B0UZA2;Q59G92;Q5STA2;Q5STU9;A2BF57;A6PWH2;B0S4X3;B0S8B2;B0UZ20;B0UZA1;A2BF55;A6PWH3;B0S8C4;B0UZ19;B0UZA0;Q5RJ65;A2AB31;A2BF53;A6PWH0;B0S4X1;B0S8C2;B0UZ17;B0UZ98;B4DP52;B0V2L2;A6PWH4;B0S4X5;B0S8B4;B0UZ22;B0UZA3;Q5HYU0;Q5STU2;A2AB34;A2BF61;Q7KYK3;A6P…	53.696	3.8265e-37	0.109829	-0.0160684
358 kDa nucleoporin;E3 SUMO-protein ligase RanBP2;Nuclear pore complex protein Nup358;Nucleoporin Nup358;p270;Ran-binding protein 2;Ran binding protein	P49792;Q13073	358.2	6.1469e-33	0.1121	0.191986
Protein disulfide isomerase P5;Protein disulfide-isomerase A6;Thioredoxin domain-containing protein 7;cDNA FLJ16143 fis, clone BRAMY2038516, highly similar to Protein disulfide-isomerase A6 (EC 5.3.4.1);Putative uncharacterized protein PDIA6;cDNA FLJ58023, highly similar to Protein disulfide-isomerase A6 (EC 5.3.4.1);cDNA FLJ58502, highly similar to Protein disulfide-isomerase A6 (EC 5.3.4.1);cDN…	Q15084-2;Q15084;B3KY95;B5MBW7;B7Z4M8;Q15084-1;B7Z254;Q53RC7	53.9	8.3693e-53	0.1129	-0.172231
Acute morphine dependence-related protein 2;CCT-zeta-1;HTR3;T-complex protein 1 subunit zeta;Tcp20;Chaperonin subunit 6A;cDNA, FLJ94440, highly similar to Homo sapiens chaperonin containing TCP1, subunit 6A (zeta 1)(CCT6A), mRNA;cDNA FLJ52344, highly similar to T-complex protein 1 subunit zeta;cDNA, FLJ79129, highly similar to T-complex protein 1 subunit zeta;Chaperonin containing TCP1, subunit 6…	P40227;A1JUI8;B2R9K8;B4DPJ8;Q59ET3;A6NCD2;B4DN39	58.024	0	0.113034	-0.117429
Ovarian/Breast septin epsilon;SEPT9 protein	Q96QF2;Q1WWK5	65.401	2.8826e-30	0.114634	-0.184852
CCT-beta;T-complex protein 1 subunit beta;cDNA FLJ75037, highly similar to Homo sapiens chaperonin containing TCP1, subunit 2 (beta) (CCT2),mRNA;cDNA FLJ50480, highly similar to T-complex protein 1 subunit beta;cDNA FLJ50585, highly similar to T-complex protein 1 subunit beta;cDNA FLJ52359, highly similar to T-complex protein 1 subunit beta;cDNA, FLJ79296, highly similar to T-complex protein 1 su…	P78371;A8K402;B5BTY7;B7Z243;B7Z4R3;B7Z7K4;B7ZAT2;Q9H369	57.488	1.8456e-263	0.115433	-0.0231844
40S ribosomal protein S3a;v-fos transformation effector protein;cDNA FLJ78591, highly similar to Homo sapiens ribosomal protein S3A (RPS3A), mRNA;cDNA FLJ51870, highly similar to 40S ribosomal protein S3a;Ribosomal protein S3A	P61247;A8K4W0;B7Z3M5;Q6NXR8	29.945	7.817e-216	0.115566	-0.122871
Neural precursor cell expressed developmentally down-regulated protein 5;Septin-2;Putative uncharacterized protein SEPT2	Q15019-2;Q15019;Q15019-1;B5MCX3;C9JNU4;C9J2Q4	45.46	2.2505e-36	0.116498	-0.103665
Cell proliferation-inducing gene 46 protein;Cytokeratin-18;Keratin, type I cytoskeletal 18;Keratin-18;cDNA, FLJ94640, highly similar to Homo sapiens keratin 18 (KRT18), mRNA	P05783;B2RA03	48.057	5.9191e-293	0.116897	-0.0553345
eIF3 p36;eIF-3-beta;Eukaryotic translation initiation factor 3 subunit 2;Eukaryotic translation initiation factor 3 subunit I;TGF-beta receptor-interacting protein 1;Eukaryotic translation initiation factor 3, subunit 2 beta, 36kDa variant;cDNA FLJ77665, highly similar to Homo sapiens eukaryotic translation initiation factor 3, subunit 2 beta, 36kDa (EIF3S2), mRNA;cDNA FLJ78316, highly similar to…	Q13347;Q53HU7;Q5U0F4;Q9P1D9	36.501	1.8431e-16	0.117163	-0.154842
cDNA FLJ75459;cDNA FLJ76290, highly similar to Homo sapiens TIA1 cytotoxic granule-associated RNA bindingprotein-like 1 (TIAL1), transcript variant 1, mRNA;Nucleolysin TIAR;TIA-1-related protein;Aging-associated gene 7 protein;TIAL1 protein;Putative uncharacterized protein TIAL1;cDNA FLJ57984, highly similar to Nucleolysin TIAR;T-cluster binding protein;TIA1 cytotoxic granule-associated RNA bindi…	A8K4L9;A8K5C4;Q01085;Q2TSD2;Q49AS9;A6NJN8;B4DHS3;O15187;Q59G49;P31483-1;P31483;C9JH73;P31483-2;C9JTN7	43.448	1.5801e-09	0.119954	-0.31371
Heterogeneous nuclear ribonucleoprotein U;p120;pp120;Scaffold attachment factor A;cDNA FLJ44920 fis, clone BRAMY3011501, highly similar to Heterogeneous nuclear ribonucleoprotein U;Heterogeneous nuclear ribonucleoprotein U (Scaffold attachment factor A);cDNA FLJ54020, highly similar to Heterogeneous nuclear ribonucleoprotein U;HNRPU protein;Heterogeneous nuclear ribonucleoprotein U (Scaffold atta…	Q00839-1;Q00839;B3KX72;Q5RI17;Q00839-2;Q9UEL2;B4DLR3;Q5RI18;Q96BA7;Q5RI19;Q7Z4Q5	90.583	0	0.120883	-0.0040339
cDNA FLJ30560 fis, clone BRAWH2004217, highly similar to AP-1 complex subunit gamma-1;cDNA FLJ46199 fis, clone TESTI4007965, highly similar to AP-1 complex subunit gamma-1;Adaptor-related protein complex 1, gamma 1 subunit;Adapter-related protein complex 1 subunit gamma-1;Adaptor protein complex AP-1 subunit gamma-1;AP-1 complex subunit gamma-1;Clathrin assembly protein complex 1 gamma-1 large ch…	B3KNW1;B3KXW5;Q8IY97;O43747;B4DS96;B4DDL1	94.139	0.012411	0.121679	-0.0294175
Antigen NY-CO-7;Carboxy terminus of Hsp70-interacting protein;CLL-associated antigen KW-8;E3 ubiquitin-protein ligase CHIP;STIP1 homology and U box-containing protein 1	Q9UNE7-1;Q9UNE7;Q9UNE7-2	34.856	4.4699e-31	0.12499	0.0554114
Polyadenylate-binding protein 1;cDNA FLJ57246, highly similar to Poly(A)-binding protein 1;cDNA FLJ59219, highly similar to Poly(A)-binding protein 1;cDNA FLJ37875 fis, clone BRSSN2018771, highly similar to Poly(A)-binding protein 1	P11940-1;P11940;B4DZW4;P11940-2;B4DQX0;B3KT93	70.67	0	0.128425	0.0893901
26S protease regulatory subunit 6B;26S proteasome AAA-ATPase subunit RPT3;MB67-interacting protein;MIP224;Proteasome 26S subunit ATPase 4;Tat-binding protein 7;cDNA FLJ78505, highly similar to Homo sapiens proteasome (prosome, macropain) 26S subunit, ATPase, 4 (PSMC4), transcript variant 1, mRNA;cDNA, FLJ93682, Homo sapiens proteasome (prosome, macropain) 26S subunit, ATPase, 4(PSMC4), transcript…	P43686-1;P43686;A8K2M0;P43686-2	47.366	5.7136e-06	0.129613	-0.0970714
NOC2-like protein;Nucleolar complex protein 2 homolog;cDNA FLJ14222 fis, clone NT2RP3003992, highly similar to Nucleolar complex protein 2 homolog;cDNA FLJ12694 fis, clone NT2RP1000358, highly similar to Homo sapiens mRNA; cDNA DKFZp564C186 (from clone DKFZp564C186);cDNA FLJ61647, highly similar to Nucleolar complex protein 2 homolog	Q9Y3T9;B3KNC3;Q9H9J5;B4DY21	84.904	6.9883e-36	0.133169	0.564649
DNA-directed RNA polymerase II 140 kDa polypeptide;DNA-directed RNA polymerase II subunit B;DNA-directed RNA polymerase II subunit RPB2;RNA polymerase II subunit 2;RNA polymerase II subunit B2	P30876	133.9	5.115e-47	0.133958	0.167199
Myosin regulatory light chain MRCL3 variant;MLC-2A;Myosin regulatory light chain 12B;Myosin regulatory light chain 20 kDa;Myosin regulatory light chain 2-B, smooth muscle isoform;Myosin regulatory light chain MRLC2;SHUJUN-1;MLC-2B;Myosin regulatory light chain 12A;Myosin regulatory light chain 2, nonsarcomeric;Myosin regulatory light chain MRLC3;Myosin RLC;Myosin regulatory light chain;cDNA FLJ76…	Q53HL1;O14950;P19105;Q2F834;Q53X45;C9JKZ0;P24844;Q6IBG1;Q71U02	20.457	1.002e-05	0.134089	-0.327457
Inhibitor of ASPP protein;NFkB-interacting protein 1;PPP1R13B-like protein;RelA-associated inhibitor;cDNA FLJ26816 fis, clone PRS06437	Q8WUF5-1;Q8WUF5;Q6ZNZ8	89.09	1.7592e-120	0.134484	0.352658
60S ribosomal protein L26;RPL26 protein;Putative uncharacterized protein RPL26	P61254;Q6IBH6;A6NE05	17.258	4.3445e-145	0.135404	0.0690281
HIV-1 Rev-binding protein 2;KRR1 small subunit processome component homolog;Rev-interacting protein 1;KRR1 protein;cDNA, FLJ94276, highly similar to Homo sapiens HIV-1 rev binding protein 2 (HRB2), mRNA;HRB2 variant B;cDNA FLJ57399, highly similar to HIV-1 Rev-binding protein 2	Q13601;A0JLP0;B2R989;A0FIK6;B4DMS5	43.664	6.4333e-87	0.135929	0.357456
L1880;RAB5L;Ras-related protein Rab-5C	P51148	23.482	1.3212e-12	0.136323	0.347142
Connectin;Rhabdomyosarcoma antigen MU-RMS-40.14;Titin;Cellular titin isoform PEVK variant 4;Putative uncharacterized protein TTN	Q8WZ42-8;Q8WZ42;Q8WZ42-1;Q8WZ42-2;Q8WZ42-7;Q8WZ42-4;A2TKE6;C0JYZ2;C9JXI0;Q8WZ42-3;A6NKB1;B1A7R7;Q8WZ42-5	3829.8	0.075711	0.136979	-0.00547185
Radixin isoform b;Radixin isoform e;Radixin isoform f;Radixin, isoform CRA_a;Radixin isoform d;Radixin;cDNA, FLJ93349, Homo sapiens radixin (RDX), mRNA;Radixin, isoform CRA_b;cDNA FLJ58499, highly similar to Radixin;cDNA, FLJ78960, highly similar to Radixin;RDX protein;Putative uncharacterized protein DKFZp434I0812	A7YIJ8;A7YIK3;P35241;B0YJ88;B7Z2S7;B7Z9U6;Q05CU6;Q6PKD3;Q9NST9	71.048	0	0.138945	-0.00504062
6-phosphofructokinase type C;6-phosphofructokinase, platelet type;Phosphofructo-1-kinase isozyme C;Phosphofructokinase 1;Phosphohexokinase;cDNA FLJ35278 fis, clone PROST2006579, highly similar to 6-phosphofructokinase type C (EC 2.7.1.11);Phosphofructokinase-P;PFKP protein;Phosphofructokinase, platelet;Similar to phosphofructokinase, platelet	Q01813;Q5VSR8;B3KS15;O14943;Q49A78;Q5VSR7;Q8WTZ9	85.595	0	0.139339	-0.00446544
Eukaryotic translation initiation factor 2 subunit 1;Eukaryotic translation initiation factor 2 subunit alpha;cDNA, FLJ92791, Homo sapiens eukaryotic translation initiation factor 2, subunit 1 alpha, 35kDa (EIF2S1), mRNA;Eukaryotic translation initiation factor 2, subunit 1 alpha, 35kDa, isoform CRA_a;Full-length cDNA clone CS0DL010YH08 of B cells (Ramos cell line) of Homo sapiens (human)	P05198;Q53XC0	36.112	4.6895e-97	0.145873	0.0352983
ATP-dependent RNA helicase DHX29;DEAH box protein 29;Nucleic acid helicase DDXx	Q7Z478	155.23	1.4095e-11	0.14978	0.409297
40S ribosomal protein S14	P62263	16.273	9.1481e-90	0.151989	0.176104
Kinesin-2;Kinesin-like protein KIF2A;cDNA FLJ56002, highly similar to Kinesin-like protein KIF2;cDNA, FLJ79515, highly similar to Kinesin-like protein KIF2	O00139-2;O00139;O00139-4;B4DM85;O00139-3;O00139-1;B0AZS5	75.042	2.652e-47	0.152508	0.45696
45 kDa-splicing factor;RNA-binding motif protein 17;Splicing factor 45;cDNA, FLJ95864;Putative uncharacterized protein;RNA binding motif protein 17;RNA binding motif protein 17, isoform CRA_a	Q96I25;Q5W009	44.961	1.6668e-16	0.162597	-0.0828388
Mammalian lin-seven protein 3;Protein lin-7 homolog C;Vertebrate lin-7 homolog 3;Lin-7 homolog C variant	Q9NUP9;Q53FX5	21.834	7.424e-06	0.166972	0.52367
60S ribosomal protein L17;60S ribosomal protein L23;PD-1;cDNA FLJ52184, highly similar to 60S ribosomal protein L17;Putative uncharacterized protein ENSP00000375160;Putative uncharacterized protein RPL17	P18621;B4E3C2;A8MU02;B5ME31	21.397	4.3236e-51	0.168	0.228317
ATP-dependent RNA helicase DDX50;DEAD box protein 50;Gu-beta;Nucleolar protein Gu2;cDNA FLJ56545, highly similar to ATP-dependent RNA helicase DDX50 (EC 3.6.1.-);cDNA FLJ61430, highly similar to ATP-dependent RNA helicase DDX50 (EC 3.6.1.-);Nucleolar protein GU2 variant;Putative uncharacterized protein DKFZp761E0323	Q9BQ39;B4DED6;B4DW97;Q53FI9;Q9NTA9	82.564	7.637e-41	0.168	-0.0164963
Double-stranded RNA-binding protein Staufen homolog 1;cDNA FLJ75871, highly similar to Homo sapiens staufen, RNA binding protein (STAU), transcript variant T3, mRNA;Staufen isoform b variant;cDNA FLJ34086 fis, clone FCBBF3005320, highly similar to Double-stranded RNA-binding protein Staufen homolog 1;cDNA FLJ57073, highly similar to Double-stranded RNA-binding protein Staufenhomolog 1;Staufen, RN…	O95793-1;O95793;A8K622;Q59F99;O95793-2;B3KRE0;B4DPJ9;Q5JW30	63.182	1.7857e-188	0.16954	0.639939
Deubiquitinating enzyme 10;Ubiquitin carboxyl-terminal hydrolase 10;Ubiquitin thioesterase 10;Ubiquitin-specific-processing protease 10;USP10 protein	Q14694;Q6P2I0;B4DS84	87.69	1.1532e-10	0.170822	0.301284
mRNA export factor TAP;Nuclear RNA export factor 1;Tip-associated protein;Tip-associating protein;Putative uncharacterized protein DKFZp667O0311;cDNA FLJ61053, highly similar to Nuclear RNA export factor 1;cDNA FLJ59010, highly similar to Nuclear RNA export factor 1;Nuclear RNA export factor 1, isoform CRA_b;cDNA FLJ57456, highly similar to Nuclear RNA export factor 1;Nuclear RNA export factor 1 …	Q9UBU9;Q68CW9;B4E227;B4E269;B4E3J0;Q59E96	70.182	5.4807e-19	0.171847	0.944471
DEAD box protein 47;Probable ATP-dependent RNA helicase DDX47;DEAD (Asp-Glu-Ala-Asp) box polypeptide 47 isoform 1 variant;HCG27698, isoform CRA_e;MSTP162;DEAD box protein;DEAD box polypeptide 47 isoform 1 variant;Hqp0256 protein	Q9H0S4;Q53GJ1;Q7Z4B1;Q9H4E3;A4UCU0;Q9UI98	50.646	1.9169e-38	0.171847	0.207544
Archain 1, isoform CRA_a;Coatomer subunit delta variant 2;Putative uncharacterized protein DKFZp686M09245;Archain;Coatomer subunit delta;Delta-coat protein;Archain 1, isoform CRA_b;cDNA, FLJ92603, Homo sapiens archain 1 (ARCN1), mRNA;Coatomer subunit delta variant 1;cDNA FLJ51620, highly similar to Coatomer subunit delta	B0YIW6;Q6MZV5;P48444;B0YIW5;B4E1X2	61.626	4.134e-44	0.174662	0.0623091
Exosome complex exonuclease RRP41;Exosome component 4;p12A;Ribosomal RNA-processing protein 41	Q9NPD3	26.383	1.8665e-17	0.176578	0.317624
110 kDa cell membrane glycoprotein;Adhesion-regulating molecule 1;Proteasomal ubiquitin receptor ADRM1;Proteasome regulatory particle non-ATPase 13;Rpn13 homolog;Putative uncharacterized protein DKFZp686G2045;cDNA FLJ56666, highly similar to Adhesion-regulating molecule 1	Q16186;Q68E00;B4DMP7	42.153	1.9109e-11	0.176706	-0.332164
cDNA FLJ36192 fis, clone TESTI2027450, highly similar to Eukaryotic translation initiation factor 3 subunit 5;HCG1784554, isoform CRA_a;eIF3 p47;eIF-3-epsilon;Eukaryotic translation initiation factor 3 subunit 5;Eukaryotic translation initiation factor 3 subunit F;cDNA FLJ52478, highly similar to Eukaryotic translation initiation factor 3 subunit 5;cDNA FLJ52696, highly similar to Eukaryotic tran…	B3KSH1;O00303;B4DEW9;B4DMT5	39.146	2.8962e-115	0.178619	-0.364909
mRNA export factor;mRNA-associated protein mrnp 41;Rae1 protein homolog;cDNA FLJ75499, highly similar to Homo sapiens RAE1 RNA export 1 homolog (S. pombe) (RAE1), mRNA;RAE1 RNA export 1 homolog (S. pombe);RAE1 RNA export 1 homolog (S. pombe), isoform CRA_a;Migration-inducing gene 14	P78406;A8K882;Q5J8M4	40.968	1.3759e-09	0.182057	0.248399
60S ribosomal protein L35	P42766	14.551	1.8141e-176	0.184344	0.359361
DRG family-regulatory protein 1;Likely ortholog of mouse immediate early response erythropoietin 4;Zinc finger CCCH domain-containing protein 15;cDNA FLJ61635, highly similar to Homo sapiens likely ortholog of mouse immediate early response, erythropoietin 4 (LEREPO4), mRNA	Q8WU90;B7Z592	49.143	5.6128e-78	0.185105	-0.259062
60S ribosomal protein L19;Ribosomal protein L19	P84098;Q53G49;Q8IWR8	23.466	8.8348e-88	0.18612	0.178306
Autoantigen PM/Scl 1;Exosome complex exonuclease RRP45;Exosome component 9;P75 polymyositis-scleroderma overlap syndrome-associated autoantigen;Polymyositis/scleroderma autoantigen 1;Polymyositis/scleroderma autoantigen 75 kDa;cDNA FLJ55260, highly similar to Exosome complex exonuclease RRP45 (EC 3.1.13.-)	Q06265-2;Q06265;A5PLM5;Q06265-1;B4DXG8;Q06265-4;Q06265-3	50.803	1.9595e-36	0.189413	0.625934
ELKL motif kinase 1;MAP/microtubule affinity-regulating kinase 2;PAR1 homolog;Serine/threonine-protein kinase MARK2;cDNA FLJ76779, highly similar to Homo sapiens MAP/microtubule affinity-regulating kinase 2 (MARK2), transcript variant 1, mRNA;Ser/thr protein kinase Emk1/MARK2 isoform EMK1A;Ser/Thr protein kinase PAR-1Balpha splicing variant	Q7KZI7-1;Q7KZI7;Q7KZI7-8;Q7KZI7-11;Q7KZI7-6;Q7KZI7-3;C9J3X4;A8K2S4;Q7KZI7-12;C9JFQ9;Q7KZI7-9;Q7KZI7-4;Q7KZI7-5;C9JFC8;Q5DNC6;Q7KZI7-2;A9CP04;Q7KZI7-7;Q7KZI7-10	87.91	7.4192e-08	0.190299	0.360471
cDNA FLJ40132 fis, clone TESTI2012155, highly similar to NUCLEOPORIN-LIKE PROTEIN RIP;Arf-GAP domain and FG repeats-containing protein 1;HIV-1 Rev-binding protein;Nucleoporin-like protein RIP;Rev/Rex activation domain-binding protein;Rev-interacting protein;Putative uncharacterized protein AGFG1;cDNA FLJ57927, highly similar to Nucleoporin-like protein RIP	B3KUL1;P52594-1;P52594;P52594-3;B8ZZY2;P52594-2;B4DHC5;C9J2I0	60.766	1.3535e-08	0.19131	0.25367
ADP-ribosylation factor 4;Putative uncharacterized protein ARF4	P18085;C9JAK5;C9JPM4	20.511	2.7633e-22	0.193709	0.429906
Nuclear mitotic apparatus protein 1;SP-H antigen;cDNA FLJ76708, highly similar to Homo sapiens nuclear mitotic apparatus protein 1 (NUMA1), mRNA;NUMA1 protein;Nuclear mitotic apparatus protein 1 variant;Putative uncharacterized protein;Nuclear mitotic apparatus protein;NUMA1 variant protein	Q14980-2;Q14980;A8K394;Q3SYK8;Q59HB8;Q7Z757;Q96HN5;Q9UPG3;Q4LE64;Q14980-1	236.51	0	0.19497	1.00431
[Acyl-carrier-protein] S-acetyltransferase;[Acyl-carrier-protein] S-malonyltransferase;3-hydroxypalmitoyl-[acyl-carrier-protein] dehydratase;3-oxoacyl-[acyl-carrier-protein] reductase;3-oxoacyl-[acyl-carrier-protein] synthase;Enoyl-[acyl-carrier-protein] reductase;Fatty acid synthase;Oleoyl-[acyl-carrier-protein] hydrolase;FASN protein	P49327;Q13587;Q6PJJ3	273.42	2.232e-29	0.196985	0.286234
Bystin;Bystin-like	Q13895;Q5T8J2	49.601	1.8396e-07	0.197236	-0.486972
Fragile X mental retardation syndrome-related protein 2;Fragile X mental retardation, autosomal homolog 2	P51116;Q86V09	77.071	3.6087e-13	0.197488	0.40901
Alternative-splicing factor 1;pre-mRNA-splicing factor SF2, P33 subunit;Splicing factor, arginine/serine-rich 1;cDNA FLJ77645, highly similar to Homo sapiens splicing factor, arginine/serine-rich 1 (splicing factor 2, alternate splicing factor) (SFRS1), mRNA;Splicing factor, arginine/serine-rich 1 (Splicing factor 2, alternate splicing factor) variant;cDNA FLJ53078, highly similar to Splicing fac…	Q07955-1;Q07955;A8K1L8;Q07955-2;Q07955-3;Q59FA2;B7Z570	27.744	8.8295e-114	0.198117	0.0894822
47 kDa heat shock protein;Arsenic-transactivated protein 3;Cell proliferation-inducing gene 14 protein;Collagen-binding protein;Rheumatoid arthritis-related antigen RA-A47;Serpin H1;cDNA FLJ78501, highly similar to Homo sapiens serpin peptidase inhibitor, clade H (heat shock protein 47), member 1, (collagen binding protein 1) (SERPINH1), mRNA;Rheumatoid arthritis related antigen RA-A47;cDNA FLJ52…	P50454;A8K259;Q9NPA9;B4DN87	46.44	2.8529e-77	0.203138	0.228841
AC40;DNA-directed RNA polymerases I and III 40 kDa polypeptide;DNA-directed RNA polymerases I and III subunit RPAC1;RPA39;RPC40;POLR1C protein;Polymerase (RNA) I polypeptide C, 30kDa;cDNA FLJ57708, highly similar to DNA-directed RNA polymerase I 40 kDa polypeptide (EC 2.7.7.6)	O15160-1;O15160;Q96HT3;O15160-2;Q5JTE4;Q5JTE0;Q5JTD9;B4DEC2;Q5JTE2	39.249	7.0174e-09	0.203138	-0.182692
C-1-tetrahydrofolate synthase, cytoplasmic;Formyltetrahydrofolate synthetase;Methenyltetrahydrofolate cyclohydrolase;Methylenetetrahydrofolate dehydrogenase;cDNA FLJ56016, highly similar to C-1-tetrahydrofolate synthase, cytoplasmic	B2R5Y2;B7Z809;P11586	110.5	1.2187e-59	0.203514	0.708302
3-5 exoribonuclease CSL4 homolog;Exosome component 1;Exosomal core protein CSL4	Q9Y3B2;B1AMU3;B1AMU7;B1AMU4	21.452	1.8003e-64	0.20389	0.136379
TAR DNA-binding protein 43;TDP43;TDP43 splice variant 1;cDNA, FLJ92755, highly similar to Homo sapiens TAR DNA binding protein (TARDBP), mRNA;cDNA FLJ57180, highly similar to TAR DNA-binding protein 43;TAR DNA binding protein variant;cDNA FLJ58188, highly similar to TAR DNA-binding protein 43;TAR DNA binding protein	Q13148;A4GUK4;A4GUK5;B2R629;B4DRW3;Q53H27;B4DJ45;B1AKP7	44.991	1.4259e-106	0.208392	-0.00460925
DEAD box protein 5;Probable ATP-dependent RNA helicase DDX5;RNA helicase p68;cDNA FLJ53366, highly similar to Probable ATP-dependent RNA helicase DDX5 (EC 3.6.1.-);ATP-dependent RNA helicase DDX5;Putative uncharacterized protein;Putative uncharacterized protein DKFZp686J01190;cDNA FLJ59339, highly similar to Probable ATP-dependent RNA helicase DDX5 (EC 3.6.1.-);cDNA FLJ59357, highly similar to Pr…	P17844;B4DN41;B5BUE6;Q59E92;Q7Z2V5;B4DLW8;B4DNG2	69.147	7.665e-270	0.209765	0.12904
26S protease regulatory subunit 4;26S proteasome AAA-ATPase subunit RPT2;Proteasome 26S subunit ATPase 1;cDNA FLJ58247, highly similar to 26S protease regulatory subunit 4;Proteasome 26S ATPase subunit 1 variant;cDNA, FLJ93843, Homo sapiens proteasome (prosome, macropain) 26S subunit, ATPase, 1(PSMC1), mRNA;Proteasome (Prosome, macropain) 26S subunit, ATPase, 1;Proteasome (Prosome, macropain) 26S…	P62191;B4DR63;Q53HB3;Q53XL8;Q6NW36	49.184	1.2341e-11	0.213378	0.166584
RRP12-like protein;cDNA FLJ12434 fis, clone NT2RM1000037, highly similar to Homo sapiens KIAA0690 protein;cDNA FLJ32052 fis, clone NTONG2001532, weakly similar to NEUROFILAMENT TRIPLET M PROTEIN;cDNA FLJ16235 fis, clone FEBRA2028516;cDNA FLJ58506	Q5JTH9-1;Q5JTH9;B3KMR5;B3KPQ2;B3KY97;B4DK00;Q5JTH9-2	143.7	1.3078e-09	0.217355	0.617809
Peptidyl-prolyl cis-trans isomerase H;Rotamase H;Small nuclear ribonucleoprotein particle-specific cyclophilin H;U-snRNP-associated cyclophilin SnuCyp-20;Peptidyl-prolyl cis-trans isomerase	O43447;Q6FH36;Q6FH57;C9JQD4;A6NNE7	19.208	3.5321e-25	0.217355	-0.185486
Importin beta-2;Karyopherin beta-2;M9 region interaction protein;Transportin-1;cDNA FLJ54538, highly similar to Transportin-2;TNPO2 protein;Transportin 2;Transportin 2 (Importin 3, karyopherin beta 2b), isoform CRA_b;Karyopherin beta-2b;Transportin-2;TNPO2 variant protein	Q92973-1;Q92973;Q92973-2;Q92973-3;B4DRY5;Q05D48;Q6IN77;O14787-1;O14787;Q4LE60;O14787-2	102.35	4.5825e-12	0.218099	-0.0335111
Activator 1 36 kDa subunit;Activator 1 subunit 5;Replication factor C 36 kDa subunit;Replication factor C subunit 5;cDNA FLJ76127, highly similar to Homo sapiens replication factor C (activator 1) 5, 36.5kDa (RFC5), transcript variant 1, mRNA;Replication factor C 5 isoform 1 variant;RFC5 protein;cDNA FLJ77120, highly similar to Homo sapiens replication factor C (activator 1) 5, 36.5kDa (RFC5), tr…	P40937;A8K3S0;Q59GW7;Q6LES9;A8K4Z2;A8MZ62	38.496	1.4229e-12	0.220825	-0.390668
Exosome complex exonuclease RRP4;Exosome component 2;Ribosomal RNA-processing protein 4;EXOSC2 protein;cDNA FLJ33193 fis, clone ADRGL2005838, highly similar to Exosome complex exonuclease RRP4 (EC 3.1.13.-);cDNA FLJ52512, highly similar to Exosome complex exonuclease RRP4 (EC 3.1.13.-);cDNA FLJ52817, highly similar to Exosome complex exonuclease RRP4 (EC 3.1.13.-);Exosome component 2, isoform CRA…	Q13868;A2VCR1;B3KQW2;A3KFL2;A3KFL5;B4DKK6;B4E001;A3KFL4;A3KFL1	32.789	1.085e-11	0.221073	0.309324
Ribosomal protein L10;60S ribosomal protein L10;Laminin receptor homolog;Protein QM;Tumor suppressor QM;Putative uncharacterized protein RPL10;60S ribosomal protein L10-like	Q5HY50;P27635;C9J7T6;Q96L21;C9J6J7;C9J7G5	26.593	3.9e-118	0.224164	0.549367
ARF-binding protein 1;E3 ubiquitin-protein ligase HUWE1;HECT, UBA and WWE domain-containing protein 1;Homologous to E6AP carboxyl terminus homologous protein 9;Large structure of UREB1;Mcl-1 ubiquitin ligase E3;Upstream regulatory element-binding protein 1;cDNA FLJ59294, highly similar to HECT, UBA and WWE domain-containing protein 1 (EC 6.3.2.-);HUWE1 protein;E3 ubiquitin protein ligase URE-B1 v…	Q7Z6Z7-1;Q7Z6Z7;Q7Z6Z7-3;Q7Z6Z7-2;B4DGF6;Q3B7K0;Q53FW4;Q5H935;Q5H924	482.14	1.5532e-07	0.230449	0.3119
cDNA FLJ55157, highly similar to Eukaryotic translation initiation factor 4E;Eukaryotic translation initiation factor 4E;eIF-4F 25 kDa subunit;mRNA cap-binding protein;cDNA FLJ58061, highly similar to Eukaryotic translation initiation factor 4E	A8MX72;B7Z6V1;Q32Q75;P06730;B7Z2T1	28.777	5.0093e-40	0.231555	-0.0847446
DnaJ homolog subfamily C member 9;DnaJ protein SB73;cDNA FLJ36843 fis, clone ASTRO2012552, highly similar to DnaJ homolog subfamily C member 9;DnaJ (Hsp40) homolog, subfamily C, member 9;HCG2024613, isoform CRA_a	Q8WXX5;B2RMW6	29.909	1.1636e-14	0.231801	0.242157
Nuclear body protein SP140-like protein;Putative uncharacterized protein SP140L	Q9H930-1;Q9H930;Q9H930-2;C9JI61	67.005	0.010495	0.232661	0.153479
60S ribosomal protein L23a;Putative uncharacterized protein RPL23A;Ribosomal protein L23a, isoform CRA_a	P62750;A8MUS3;A8MXA8;C9JSM9;C9JGG2	17.695	9.476e-157	0.234379	0.357659
26S proteasome non-ATPase regulatory subunit 4;26S proteasome regulatory subunit RPN10;26S proteasome regulatory subunit S5A;Antisecretory factor 1;Multiubiquitin chain-binding protein;Proteasome (Prosome, macropain) 26S subunit, non-ATPase, 4;Proteasome (Prosome, macropain) 26S subunit, non-ATPase, 4, isoform CRA_b	P55036-2;P55036;Q5VWC4;P55036-1;A6PVX3;A6PVX4	41.079	3.8149e-06	0.234379	0.17524
ATP-dependent helicase SKIV2L2;Superkiller viralicidic activity 2-like 2;cDNA FLJ76877, highly similar to Homo sapiens superkiller viralicidic activity 2-like 2 (SKIV2L2), mRNA;cDNA FLJ55446, highly similar to Superkiller viralicidic activity 2-like 2 (EC 3.6.1.-)	P42285;A8K6I4;B4E3M6	117.8	1.3295e-56	0.242206	0.292935
40S ribosomal protein S7;cDNA, FLJ92055, Homo sapiens ribosomal protein S7 (RPS7), mRNA;Putative uncharacterized protein RPS7;Ribosomal protein S7, isoform CRA_b	P62081;Q57Z92;B5MCP9	22.127	1.5672e-17	0.244156	-0.118227
ATP-dependent RNA helicase DDX3X;DEAD box protein 3, X-chromosomal;DEAD box, X isoform;Helicase-like protein 2;cDNA FLJ76819, highly similar to Homo sapiens DEAD (Asp-Glu-Ala-Asp) box polypeptide 3, X-linked (DDX3X), transcript variant 2, mRNA;DEAD (Asp-Glu-Ala-Asp) box polypeptide 3, X-linked;HCG19318, isoform CRA_a;cDNA FLJ60399, highly similar to ATP-dependent RNA helicase DDX3X (EC 3.6.1.-);D…	O00571;A8K538;B4E3E8;B5BTY4;Q59GX6;Q5S4N1;O15523;B4DK29;B4DXX7;B4E010;B4DLU5	73.243	3.2928e-199	0.245861	0.224789
Eukaryotic translation initiation factor 2 subunit 3;Eukaryotic translation initiation factor 2 subunit gamma X;cDNA FLJ78120, highly similar to Homo sapiens eukaryotic translation initiation factor 2, subunit 3 gamma, 52kDa (EIF2S3), mRNA;cDNA, FLJ92541, highly similar to Homo sapiens eukaryotic translation initiation factor 2, subunit 3 gamma, 52kDa (EIF2S3), mRNA;Eukaryotic translation initiat…	P41091;A8K2Y2;B2R5N2;B5BTZ4;Q53HK3;Q2VIR3-1;Q2VIR3;Q2VIR3-2	51.109	3.491e-105	0.247685	0.115175
Bcl-2-associated transcription factor 1;BCLAF1 protein;cDNA, FLJ79533, highly similar to Bcl-2-associated transcription factor 1	Q9NYF8-1;Q9NYF8;Q6DCA8;Q9NYF8-2;Q9NYF8-3;Q9NYF8-4;B0AZU3	106.12	1.6864e-13	0.248656	0.47341
Cytoplasmic dynein 1 heavy chain 1;Cytoplasmic dynein heavy chain 1;Dynein heavy chain, cytosolic;cDNA FLJ52684, highly similar to Dynein heavy chain, cytosolic;Dynein heavy chain;Cytoplasmic dynein heavy chain	Q14204;B4DSR6;Q92862;Q9NRC3	532.4	1.9406e-64	0.249385	0.43733
Polyposis locus protein 1;Protein TB2;Receptor expression-enhancing protein 5;cDNA, FLJ92888, highly similar to Homo sapiens likely ortholog of mouse deleted in polyposis 1 (DP1), mRNA;cDNA FLJ50599, highly similar to Receptor expression-enhancing protein 5;cDNA FLJ50649, highly similar to Receptor expression-enhancing protein 5;cDNA FLJ59876, highly similar to Receptor expression-enhancing prote…	Q00765;B2R6C4;B7Z510;B7Z681;B7Z2A3;B7Z6B3	21.493	7.4317e-07	0.250598	0.204034
		9.3619	1.9566e-07	0.254836	0.451011
Enigma homolog;Enigma-like PDZ and LIM domains protein;PDZ and LIM domain protein 5;cDNA FLJ54018, highly similar to PDZ and LIM domain protein 5;Putative uncharacterized protein LIM;PRO2489;cDNA FLJ61541, highly similar to Homo sapiens PDZ and LIM domain 5 (PDLIM5), transcript variant 2, mRNA	Q96HC4;B7Z481;Q4W5K9;Q9P1D1;B7Z8X5;Q59FC9	64.001	5.3077e-09	0.255924	0.598042
Signal transducer and activator of transcription 1-alpha/beta;Transcription factor ISGF-3 components p91/p84	P42224-1;P42224;A8K989;Q68D00;P42224-2	87.334	2.8444e-28	0.25882	0.46895
CDC42 GTPase-activating protein;GTPase-activating protein rhoOGAP;p50-RhoGAP;Rho GTPase-activating protein 1;Rho-related small GTPase protein activator;Rho-type GTPase-activating protein 1;cDNA FLJ60782, highly similar to Rho-GTPase-activating protein 1;CDC42 GAP-related protein	Q07960;B4DPZ4;O15376	50.435	4.1952e-08	0.260989	0.110931
GTPase-activating protein RAB7;TBC1 domain family member 15;cDNA FLJ77374;TBC1 domain family, member 15, isoform CRA_d;cDNA FLJ58591, highly similar to TBC1 domain family member 15;Putative uncharacterized protein DKFZp761D0223;Putative uncharacterized protein TBC1D15	Q8TC07-1;Q8TC07;Q8TC07-2;B9A6L6;A8K8E1;B4DMT9;Q9NSR4;C9JA93;C9J5K9;C9JQR3;C9JVD3	82.161	1.1295e-06	0.273337	-0.131853
Eukaryotic translation initiation factor 2 subunit 2;Eukaryotic translation initiation factor 2 subunit beta;Eukaryotic translation initiation factor 2 beta;EIF2S2 protein;cDNA, FLJ93495, highly similar to Homo sapiens eukaryotic translation initiation factor 2, subunit 2 beta, 38kDa (EIF2S2), mRNA;Eukaryotic translation initiation factor 2, subunit 2 beta, 38kDa;Eukaryotic translation initiation…	P20042;B5BU01;Q3B7I9;Q6IBR8;Q96I16;A6NK07	38.388	4.5182e-85	0.274649	-0.0392788
EH domain-containing protein 1;PAST homolog 1;Testilin;cDNA FLJ40523 fis, clone TESTI2046872, highly similar to EH-domain-containing protein 1;cDNA, FLJ92624, highly similar to Homo sapiens EH-domain containing 1 (EHD1), mRNA;EH-domain containing 1, isoform CRA_b;cDNA FLJ53363, highly similar to EH-domain-containing protein 1;cDNA FLJ53643, highly similar to EH-domain-containing protein 1;cDNA FL…	Q9H4M9;B2R5U3;B4DMV9;B4DR44;B4DTR4;C9J2Z4;B4DZH9;C9JC03	60.626	6.2299e-22	0.275245	0.255305
DEAD box protein 21;Gu-alpha;Nucleolar RNA helicase 2;Nucleolar RNA helicase Gu;Nucleolar RNA helicase II;RH II/Gu;DDX21 protein;DEAD/H(Asp-Glu-Ala-Asp/His)box polypeptide 21	Q9NR30-1;Q9NR30;Q3SWU7;Q8NI92;Q9NR30-2	87.343	9.2396e-172	0.27858	0.27228
140 kDa Ser/Arg-rich domain protein;U2-associated protein SR140;Putative uncharacterized protein ENSP00000417441	O15042-1;O15042;O15042-2;O15042-3;C9JB80	118.29	4.6328e-58	0.278817	0.156177
Delta(3,5)-Delta(2,4)-dienoyl-CoA isomerase, mitochondrial	Q13011	35.816	2.9094e-20	0.282973	0.00274373
BAT2 domain-containing protein 1;HBV XAg-transactivated protein 2;HBV X-transactivated gene 2 protein;HLA-B-associated transcript 2-like 2;Protein BAT2-like 2;cDNA FLJ52084, highly similar to Homo sapiens BAT2 domain containing 1 (BAT2D1), mRNA;Putative uncharacterized protein BAT2L2;cDNA FLJ54637, highly similar to Homo sapiens BAT2 domain containing 1 (BAT2D1), mRNA	Q9Y520-4;Q9Y520;B4E3S2;B7WNZ6;Q9Y520-7;Q9Y520-1;Q9Y520-5;Q9Y520-6;Q9Y520-3;B4DM27;Q9Y520-2	317.08	4.6423e-94	0.288536	0.17249
Structural maintenance of chromosomes flexible hinge domain-containing protein 1	A6NHR9-1;A6NHR9;A6NHR9-2;A6NHR9-3	226.37	3.8584e-18	0.292428	0.309681
Medium tumor antigen-associated 61 kDa protein;PP2A subunit A isoform PR65-alpha;PP2A subunit A isoform R1-alpha;Serine/threonine-protein phosphatase 2A 65 kDa regulatory subunit A alpha isoform;cDNA FLJ77680, highly similar to Homo sapiens protein phosphatase 2 (formerly 2A), regulatory subunit A (PR 65), alpha isoform (PPP2R1A), mRNA;cDNA FLJ78455, highly similar to Homo sapiens protein phospha…	P30153;A8K3H8;A8K7B7;B4DDF7;B4DQY1;B4DE69;Q8NB89;B3KQV6	65.308	1.3109e-41	0.297133	0.243848
Heat shock 84 kDa;Heat shock protein HSP 90-beta;cDNA FLJ77842;cDNA FLJ53619, highly similar to Heat shock protein HSP 90-beta;cDNA FLJ54023, highly similar to Heat shock protein HSP 90-beta;HSP90AB1 protein;cDNA: FLJ21717 fis, clone COL10322;Heat shock protein 90-beta c;Putative heat shock protein HSP 90-beta-3	P08238;A8K3W9;B4DGL0;B4DMA2;Q6PK50;Q9H6X9;Q58FF7	83.263	0	0.300768	0.301799
Cytovillin;Ezrin;p81;Villin-2;cDNA, FLJ92973, highly similar to Homo sapiens villin 2 (ezrin) (VIL2), mRNA;cDNA FLJ53435, highly similar to Ezrin;cDNA FLJ54141, highly similar to Ezrin;cDNA, FLJ78930, highly similar to Ezrin;Cytovillin 2	P15311;B2R6J2;B7Z437;B7Z5V2;B7Z9R6;Q6NUR7;Q9UJZ2;Q9UJZ6;Q9UJZ7;Q9UJZ8;Q9UK20	69.412	4.2978e-83	0.306029	0.394866
Ribosome biogenesis regulatory protein homolog	Q15050	41.193	9.8674e-06	0.306612	0.890653
Calcyclin-binding protein;S100A6-binding protein;Siah-interacting protein;Calcyclin binding protein;Calcyclin binding protein, isoform CRA_a;cDNA, FLJ93790, Homo sapiens Siah-interacting protein (SIP), mRNA;Growth-inhibiting gene 5 protein;cDNA FLJ36106 fis, clone TESTI2021531, highly similar to Calcyclin-binding protein	Q9HB71-1;Q9HB71;Q5R371;Q6NVY0;B3KSF1;Q5R370	26.21	1.5745e-08	0.311503	0.504612
50 kDa nuclear polyadenylated RNA-binding protein;Bruno-like protein 2;CUG triplet repeat RNA-binding protein 1;CUG-BP- and ETR-3-like factor 1;CUGBP Elav-like family member 1;Deadenylation factor CUG-BP;Embryo deadenylation element-binding protein homolog;RNA-binding protein BRUNOL-2;cDNA FLJ61559, highly similar to CUG triplet repeat RNA-binding protein 1;Bruno-like protein 3;CUG triplet repeat…	Q92879-4;Q92879;Q92879-1;B4E2U5;Q92879-3;Q92879-2;O95319-4;O95319;B2RA86;B4DS31;O95319-3;O95319-1;A8MQ42;B4DDE7;C9J567;Q5VZZ6;O95319-2;B4DIB6;O95319-5;B4DM66;B4DT00;B4DZ01;B4DSZ2	55	3.4697e-10	0.311736	-0.230941
Heterogeneous nuclear ribonucleoprotein H;Heterogeneous nuclear ribonucleoprotein H, N-terminally processed;Putative uncharacterized protein DKFZp686A15170	P31943;Q68DG4	51.229	9.4872e-266	0.312897	0.0844256
Heterogeneous nuclear ribonucleoprotein L;cDNA, FLJ94229, highly similar to Homo sapiens heterogeneous nuclear ribonucleoprotein L (HNRPL),mRNA;HNRNPL protein;cDNA FLJ75895, highly similar to Homo sapiens heterogeneous nuclear ribonucleoprotein L (HNRPL), transcript variant 2, mRNA;Putative uncharacterized protein HNRNPL	P14866;B2R959;Q6NTA2;A6NIT8	64.132	2.2097e-121	0.31313	-0.0471195
Sucrose nonfermenting protein 2 homolog;SWI/SNF-related matrix-associated actin-dependent regulator of chromatin subfamily A member 5;cDNA FLJ51771, highly similar to SWI/SNF-related matrix-associatedactin-dependent regulator of chromatin subfamily A member5 (EC 3.6.1.-);cDNA, FLJ79343, highly similar to SWI/SNF-related matrix-associated actin-dependent regulator of chromatin subfamily A member 5…	O60264;B4DZC0;B7ZAX9;Q4W5G3;Q4W5H1	121.9	1.3074e-39	0.31545	0.576648
Eukaryotic peptide chain release factor subunit 1;Protein Cl1;TB3-1;cDNA FLJ56175, highly similar to Eukaryotic peptide chain release factor subunit1;ETF1 protein;Eukaryotic translation termination factor 1;Eukaryotic translation termination factor 1, isoform CRA_b	P62495;B7Z7P8;Q96CG1	49.03	9.4579e-14	0.316146	0.0658081
26S proteasome non-ATPase regulatory subunit 3;26S proteasome regulatory subunit RPN3;26S proteasome regulatory subunit S3;Proteasome subunit p58;cDNA FLJ30049 fis, clone ADRGL1000033, highly similar to 26S proteasome non-ATPase regulatory subunit 3;cDNA FLJ56054, highly similar to 26S proteasome non-ATPase regulatory subunit 3;cDNA FLJ55739, highly similar to 26S proteasome non-ATPase regulatory…	O43242;B3KNN7;B4DEB0;B4DPM7;B4DT72;B4DV84;Q6IBN0;Q8N9M2;Q96N86	60.977	2.2734e-33	0.316146	0.0369106
Cadherin-associated Src substrate;Catenin delta-1;p120 catenin;p120(cas);Putative uncharacterized protein CTNND1;Putative uncharacterized protein DKFZp781O2021;Catenin (Cadherin-associated protein), delta 1;CTNND1 protein	O60716-1;O60716;O60716-2;C9JKX3;O60716-4;O60716-6;O60716-3;Q68DU0;O60716-5;C9JZR2;O60716-7;O60716-9;O60716-8;O60716-10;O60716-12;O60716-14;O60716-11;O60716-13;O60716-17;O60716-15;O60716-18;O60716-16;O60716-20;O60716-22;O60716-19;O60716-21;Q7KZJ3;Q96FS1;O60716-23;O60716-24;O60716-25;O60716-26;O60716-28;O60716-30;O60716-27;O60716-29;O60716-31;O60716-32	108.17	1.2357e-26	0.317072	0.496204
Helix-destabilizing protein;Heterogeneous nuclear ribonucleoprotein A1;hnRNP core protein A1;Single-strand RNA-binding protein;HNRPA1 protein;Putative uncharacterized protein;hnRNP core protein A1-like 3;Putative heterogeneous nuclear ribonucleoprotein A1-like 3;Putative uncharacterized protein ENSP00000383298;Heterogeneous nuclear ribonucleoprotein A1-like 2;hnRNP core protein A1-like 2;cDNA FLJ…	P09651-1;P09651;P09651-2;Q3MI39;Q6IPF2;Q9BSM5;P09651-3;P0C7M2;C9JCD7;Q0VAC0;Q32P51;B4DP35;C9JV67	38.845	3.4825e-224	0.32239	0.0662612
60S acidic ribosomal protein P2;Renal carcinoma antigen NY-REN-44;cDNA, FLJ92222, Homo sapiens ribosomal protein, large P2 (RPLP2), mRNA;Ribosomal protein, large, P2, isoform CRA_a;RPLP2 protein	P05387;Q6FG96	11.665	2.2233e-45	0.32435	2.383
Ras-related protein Rab-2A;cDNA FLJ51998, highly similar to Ras-related protein Rab-2A;RAB2;Ras-related protein Rab-2B;Putative uncharacterized protein DKFZp313C1541;Putative uncharacterized protein RAB2A;GTP-binding protein RAB2B	P61019;B4DMQ5;O75546;Q8WUD1;Q5HYI5;C9J7G2;A8MVA3;Q9UL31	23.545	6.8228e-13	0.327112	0.00710108
60S ribosomal protein L36a-like;cDNA, FLJ92227, highly similar to Homo sapiens ribosomal protein L36a-like (RPL36AL), mRNA;60S ribosomal protein L36a;60S ribosomal protein L44;Cell growth-inhibiting gene 15 protein;Cell migration-inducing gene 6 protein;Ribosomal protein L36a;HCG1787519;Putative uncharacterized protein ENSP00000397801	Q969Q0;B2R4V2;P83881;Q08ES5;B2REA7;C9J606	15.67	1.2187e-14	0.327572	0.355775
Synapse-associated protein 1;cDNA, FLJ95525, highly similar to Homo sapiens synapse associated protein 1, SAP47 homolog (Drosophila) (SYAP1), mRNA;cDNA FLJ60548, highly similar to Synapse-associated protein 1;cDNA FLJ52963, highly similar to Synapse-associated protein 1;SYAP1 protein variant	Q96A49;B2RBI2;B4DHY7;B4E1C9;Q53GS5;Q68CP1	39.933	2.0635e-14	0.331247	0.638546
Desmoyokin;Neuroblast differentiation-associated protein AHNAK;cDNA FLJ57801, highly similar to Homo sapiens AHNAK nucleoprotein (desmoyokin) (AHNAK), transcript variant 1, mRNA;AHNAK-related protein;cDNA FLJ46846 fis, clone UTERU3004635, moderately similar to Neuroblast differentiation associated protein AHNAK;cDNA FLJ33834 fis, clone CTONG2004264, moderately similar to NEUROBLAST DIFFERENTIATIO…	Q09666;B4DTV0;Q13727;Q6ZQN2;Q8N274;B5MEH8	629.09	0	0.332851	0.199802
Nuclear matrix protein 200;Pre-mRNA-processing factor 19;PRP19/PSO4 homolog;Senescence evasion factor	Q9UMS4	55.18	4.84e-208	0.33308	0.187149
40S ribosomal protein S26;Ribosomal protein S26;Putative 40S ribosomal protein S26-like 1;Ribosomal protein 26 (RPS26) pseudogene;HCG1745083;Putative uncharacterized protein RPS26;Similar to 40S ribosomal protein S26	P62854;Q76N56;Q5JNZ5;Q5JVH5;Q75MH1;Q76N57	13.015	1.5589e-45	0.333309	0.422018
Heterogeneous nuclear ribonucleoprotein M;Heterogeneous nuclear ribonucleoprotein M isoform a variant;ORF protein;cDNA FLJ60435, highly similar to Heterogeneous nuclear ribonucleoprotein M;HNRPM protein;Putative uncharacterized protein DKFZp547H118	P52272-1;P52272;Q59ES8;Q7KYM9;P52272-2;B4DEG4;Q6P2D7;Q8TCM5	77.515	0	0.339251	0.497445
26S protease regulatory subunit 7;26S proteasome AAA-ATPase subunit RPT1;Proteasome 26S subunit ATPase 2;Protein MSS1;cDNA FLJ52010, highly similar to 26S protease regulatory subunit 7;cDNA FLJ52353, highly similar to 26S protease regulatory subunit 7;Putative uncharacterized protein PSMC2	P35998;A4D0Q1;B7Z571;B7Z5E2;Q3LIA5;Q75L23	48.633	2.5241e-26	0.343351	-0.110764
Protein ajuba	Q96IF1	56.933	8.9208e-16	0.346078	1.51428
Exosome complex exonuclease MTR3;Exosome component 6;mRNA transport regulator 3 homolog;p11	Q5RKV6	28.235	2.1685e-21	0.350045	0.235025
60S ribosomal protein L24;60S ribosomal protein L30;Putative uncharacterized protein RPL24;Ribosomal protein L24, isoform CRA_e	P83731;C9JNW5;C9JXB8	19.41	1.1219e-81	0.351741	0.158284
BUD13 homolog;cDNA FLJ76180	Q9BRD0-1;Q9BRD0;A8K4Z6;Q9BRD0-2	70.52	2.4574e-10	0.353775	0.702961
FTP-3;Heterogeneous nuclear ribonucleoprotein H;Heterogeneous nuclear ribonucleoprotein H2;cDNA FLJ57964, highly similar to Heterogeneous nuclear ribonucleoprotein H;cDNA FLJ58205, highly similar to Heterogeneous nuclear ribonucleoprotein H	P55795;A1L400;B4DFK9;B4DP00	49.263	4.6208e-166	0.358621	0.196938
18 kDa phosphoprotein;Cofilin, non-muscle isoform;Cofilin-1;cDNA FLJ51435, moderately similar to Cofilin-1	P23528;B4E112	18.502	1.7714e-08	0.364236	0.411618
L-lactate dehydrogenase;Cell proliferation-inducing gene 19 protein;LDH muscle subunit;L-lactate dehydrogenase A chain;Renal carcinoma antigen NY-REN-59;cDNA FLJ52549, highly similar to L-lactate dehydrogenase A chain (EC 1.1.1.27)	B7Z5E3;P00338-1;P00338;B4DJI1;P00338-2;C9J4M5;B4DKQ2;A8MXQ4	39.837	4.927e-51	0.367147	0.497751
Eukaryotic translation initiation factor 2-alpha kinase 2;Interferon-induced, double-stranded RNA-activated protein kinase;Interferon-inducible RNA-dependent protein kinase;P1/eIF-2A protein kinase;p68 kinase;Protein kinase RNA-activated;EIF2AK2 protein;Interferon-inducible double-stranded RNA-dependent protein kinase	P19525;B7ZKK7;Q6PK38;Q8IW76;Q7Z6F6	62.094	2.5431e-12	0.367707	0.478949
75 kDa DNA-pairing protein;Oncogene FUS;Oncogene TLS;POMp75;RNA-binding protein FUS;Translocated in liposarcoma protein;Fus-like protein;cDNA FLJ58049, highly similar to RNA-binding protein FUS;BBF2H7/FUS protein;Putative uncharacterized protein FUS	P35637-1;P35637;Q13344;P35637-2;B4DR70;Q70T18;A6NMX6	53.376	1.0267e-137	0.373286	0.353469
cDNA FLJ58962, moderately similar to Mus musculus a disintegrin and metallopeptidase domain 3 (cyritestin) (Adam3), mRNA	B4DY53	16.663	0.019621	0.384381	0.123764
ATP-dependent RNA helicase A;DEAH box protein 9;Nuclear DNA helicase II;cDNA FLJ39263 fis, clone OCBBF2009571, highly similar to ATP-dependent RNA helicase A (EC 3.6.1.-);DHX9 protein;Leukophysin (ATP-dependent RNA helicase A)	Q08211;B3KU66;Q05CI5;Q12803;Q32Q22;Q58F26;Q6PJK6	140.96	4.5343e-277	0.38659	0.450203
40S ribosomal protein S23;cDNA FLJ77921, highly similar to Homo sapiens ribosomal protein S23 (RPS23), mRNA;cDNA, FLJ92033, Homo sapiens ribosomal protein S23 (RPS23), mRNA;Ribosomal protein S23, isoform CRA_a	P62266;A8K517	15.807	9.3306e-25	0.387914	0.471689
Pre-mRNA-splicing factor SRP20;Splicing factor, arginine/serine-rich 3;cDNA, FLJ92926, Homo sapiens splicing factor, arginine/serine-rich 3 (SFRS3), mRNA;Splicing factor arginine/serine-rich 3;Splicing factor, arginine/serine-rich 3, isoform CRA_d;cDNA FLJ52832, highly similar to Splicing factor, arginine/serine-rich 3;Splicing factor, arginine/serine-rich 3, isoform CRA_a	P84103;B2R6F3;B4E241	19.329	2.7448e-97	0.387914	0.0854355
Putative uncharacterized protein ARPC4;Actin-related protein 2/3 complex subunit 4;Arp2/3 complex 20 kDa subunit;cDNA FLJ14048 fis, clone HEMBA1006650, weakly similar to ARP2/3 COMPLEX 20 KD SUBUNIT	C9JWM7;C9J0N8;P59998;C9JE29;C9JUB3;Q9H7Z5	71.718	0.00010887	0.389126	0.510005
40S ribosomal protein S27;Metallopan-stimulin 1;Ribosomal protein S27;40S ribosomal protein S27-like	P42677;A4D1G5;Q5T4L6;Q71UM5;C9JLI6;C9J1C5	16.878	5.0507e-11	0.389347	0.194691
Exosome complex exonuclease RRP43;Exosome component 8;Opa-interacting protein 2;p9;Ribosomal RNA-processing protein 43;Putative uncharacterized protein DKFZp564C0482	Q96B26;Q5JXM0	30.039	9.74e-13	0.390668	0.0376805
Calcium-activated neutral proteinase small subunit;Calcium-dependent protease small subunit;Calcium-dependent protease small subunit 1;Calpain regulatory subunit;Calpain small subunit 1	P04632	28.315	1.5379e-36	0.398898	0.65765
Cellular myosin heavy chain, type A;Myosin heavy chain 9;Myosin heavy chain, non-muscle IIa;Myosin-9;Non-muscle myosin heavy chain A;Non-muscle myosin heavy chain IIa;cDNA FLJ77145, highly similar to Homo sapiens myosin, heavy polypeptide 9, non-muscle (MYH9), mRNA;cDNA FLJ57040, highly similar to Myosin-9;MYH9 variant protein;Myosin, heavy polypeptide 9, non-muscle, isoform CRA_a;Non-muscle myos…	P35579-1;P35579;A8K6E4;B4E3S1;Q60FE2;Q86XU5;Q99529;P35579-2;Q2PS10;Q9UMJ0	226.53	1.6346e-125	0.400757	0.478306
Ribosomal RNA processing protein 1 homolog B;RRP1-like protein B;RRP1B protein;Putative uncharacterized protein RRP1B	Q14684-1;Q14684;Q6PJM8;Q14684-2;C9JHZ3	84.41	1.8919e-09	0.405339	1.05784
cDNA FLJ59238, highly similar to SNW domain-containing protein 1;Nuclear protein SkiP;Nuclear receptor coactivator NCoA-62;Ski-interacting protein;SNW domain-containing protein 1;cDNA FLJ51388, highly similar to SNW domain-containing protein 1;cDNA, FLJ78986, highly similar to SNW domain-containing protein 1;SNW1 protein;Nuclear receptor coactivator NC0A-62	B4DEG7;Q13573;A8K8A9;B4DY36;B7Z9X2;Q0D2M5;Q6I9S2;Q6P151;Q9ULA6	65.459	3.451e-22	0.408386	0.625957
Cell division cycle 5-like protein;Pombe cdc5-related protein;cDNA FLJ16777 fis, clone BRHIP2029567, highly similar to Cell division cycle 5-like protein;cDNA FLJ51295, highly similar to Cell division cycle 5-like protein	Q99459;B3KY60;B4DSH1	92.25	8.7845e-126	0.408603	0.294172
60S ribosomal protein L17;60S ribosomal protein L23;Similar to ribosomal protein L23;Putative uncharacterized protein RPL23	P62829;Q9BTQ7;C9JD32	14.865	2.3873e-53	0.41045	0.110308
Protein phosphatase 1C catalytic subunit;Serine/threonine-protein phosphatase PP1-gamma catalytic subunit;cDNA FLJ60729, highly similar to Serine/threonine-protein phosphatase PP1-gammacatalytic subunit (EC 3.1.3.16);Serine/threonine-protein phosphatase	P36873-2;P36873;P36873-1;B4DNE3;Q9UPN1	38.518	3.3168e-35	0.41997	0.757257
40S ribosomal protein S13	P62277	17.222	2.1003e-109	0.41997	0.513934
Tat-cotransactivator 2 protein;Transcription elongation factor SPT6	Q7KZ85-1;Q7KZ85;A7E2B4;Q7KZ85-2	199.07	6.3899e-09	0.421264	-0.0433445
Ataxia telangiectasia group D-associated protein;Tripartite motif-containing protein 29;cDNA FLJ52736, highly similar to Tripartite motif-containing protein 29;cDNA FLJ60841, highly similar to Tripartite motif-containing protein 29;cDNA FLJ52831, highly similar to Tripartite motif-containing protein 29;TRIM29 protein;Tripartite motif protein TRIM29 isoform alpha variant	Q14134-1;Q14134;B7Z5V5;B7Z5V8;B7Z8U9;Q0P6H7;Q53G41;Q14134-2	65.834	5.7597e-189	0.425674	0.699654
Ally of AML-1 and LEF-1;bZIP-enhancing factor BEF;THO complex subunit 4;Transcriptional coactivator Aly/REF	Q86V81	27.557	3.9411e-09	0.430499	0.0441813
CBF5 homolog;Dyskerin;H/ACA ribonucleoprotein complex subunit 4;Nopp140-associated protein of 57 kDa;Nucleolar protein family A member 4;Nucleolar protein NAP57;snoRNP protein DKC1;Putative uncharacterized protein DKC1	O60832;A8MUT5;A8MV56;C9JWG8;C9IYT0	57.673	2.8063e-141	0.430928	0.770215
Putative uncharacterized protein PLRG1;Pleiotropic regulator 1	A8MW61;O43660-1;O43660;O43660-2	57.181	1.1127e-65	0.431783	0.307198
DnaJ homolog subfamily C member 7;Tetratricopeptide repeat protein 2;cDNA FLJ76281, highly similar to Homo sapiens DnaJ (Hsp40) homolog, subfamily C, member 7 (DNAJC7), mRNA;cDNA, FLJ78980, highly similar to DnaJ homolog subfamily C member 7;DnaJ (Hsp40) homolog, subfamily C, member 7 variant;cDNA FLJ54791, highly similar to DnaJ homolog subfamily C member 7;cDNA FLJ51941, highly similar to DnaJ …	Q99615;A8K4T2;B7Z9W6;Q59EH7;B4DKK3;Q7Z784	56.44	1.2615e-148	0.434241	0.640681
CATX-11;Cellular senescence-inhibited gene protein;Protein PBK1;Ribosomal L1 domain-containing protein 1;RSL1D1 protein;cDNA FLJ52304, highly similar to Ribosomal L1 domain-containing protein 1	O76021;A0PJ87;B4DJ58;Q32Q62;A0PJ61	54.972	5.6184e-234	0.435309	0.150033
Cell cycle protein p38-2G4 homolog;ErbB3-binding protein 1;Proliferation-associated protein 2G4;cDNA FLJ75526, highly similar to Homo sapiens proliferation-associated 2G4, 38kDa (PA2G4), mRNA;PA2G4 protein	Q9UQ80;A8K6Y1;Q6PIN5;Q05D08	43.786	1.1974e-195	0.435949	0.504182
DNA-directed RNA polymerase II subunit A;DNA-directed RNA polymerase II subunit RPB1;DNA-directed RNA polymerase III largest subunit;RNA-directed RNA polymerase II subunit RPB1;cDNA FLJ53860, highly similar to DNA-directed RNA polymerase II largest subunit (EC 2.7.7.6);DNA-directed RNA polymerase	P24928;A6NN93;B4DET1;B4E3V7;Q6NX41	217.17	1.0837e-32	0.435949	0.395682
Lark homolog;RNA-binding motif protein 4;RNA-binding motif protein 4a;RNA-binding protein 4;cDNA FLJ78260, highly similar to Homo sapiens RNA binding motif protein 4, mRNA;RNA-binding motif protein 30;RNA-binding motif protein 4B;RNA-binding protein 30;RNA-binding protein 4B;cDNA FLJ59148, highly similar to RNA-binding protein 4	Q9BWF3-1;Q9BWF3;A8K9U0;Q9BQ04;Q9BWF3-2;B4E1U0;Q9BWF3-3	40.313	5.9664e-114	0.438612	0.442575
Heat shock 86 kDa;Heat shock protein HSP 90-alpha;Renal carcinoma antigen NY-REN-38;Full-length cDNA 5-PRIME end of clone CS0DN005YI08 of Adult brain of Homo sapiens (human);HSP90AA1 protein;Full-length cDNA clone CS0CAP007YF18 of Thymus of Homo sapiens (human);Hsp89-alpha-delta-N	P07900-2;P07900;Q86SX1;P07900-1;Q2VPJ6;Q86U12;Q8TBA7;O75322;Q96HX7	98.16	0	0.442121	0.33101
GCN1-like protein 1;Translational activator GCN1;cDNA FLJ54481, highly similar to GCN1-like protein 1	Q92616;B4DM32	292.74	0.0025693	0.449641	0.397581
ATP-dependent RNA helicase DDX18;DEAD box protein 18;Myc-regulated DEAD box protein;Putative uncharacterized protein DDX18;cDNA FLJ33908 fis, clone CTONG2008518, highly similar to DEAD/H (Asp-Glu-Ala-Asp/His) box polypeptide 18	Q9NVP1;Q4ZG72;Q53TI6;Q8N254	75.406	8.4964e-22	0.449957	0.676641
60S ribosomal protein L27a;Ribosomal protein L27a	P46776;Q6NZ52;Q9BQQ5	16.561	7.1661e-33	0.451119	0.697874
Importin subunit beta-1;Importin-90;Karyopherin subunit beta-1;Nuclear factor p97;Pore targeting complex 97 kDa subunit;cDNA, FLJ95650, highly similar to Homo sapiens karyopherin (importin) beta 1 (KPNB1), mRNA;cDNA FLJ50715, highly similar to Importin beta-1 subunit;cDNA, FLJ79320, highly similar to Importin beta-1 subunit;cDNA FLJ50625, highly similar to Importin beta-1 subunit	Q14974;B2RBR9;B7Z752;B7ZAV6;Q53XN2;B7Z5M1	97.169	6.7016e-40	0.455544	0.339236
40S ribosomal protein S6;Phosphoprotein NP33;cDNA FLJ78049, highly similar to Homo sapiens ribosomal protein S6 (RPS6), mRNA;cDNA, FLJ92127, Homo sapiens ribosomal protein S6 (RPS6), mRNA;Ribosomal protein S6;Ribosomal protein S6, isoform CRA_e;Ribosomal protein S6, isoform CRA_a	P62753;A2A3R6;Q96DV6;A2A3R5	28.68	1.6138e-80	0.462995	0.330665
G patch domain-containing protein 9;RNA-binding motif protein 10;RNA-binding protein 10;RNA-binding protein S1-1;Putative uncharacterized protein DKFZp686E2459;RBM10 protein	P98175-1;P98175;Q7Z3D7;P98175-2;C4AM81;Q6PKH5;P98175-3;P98175-4	110.34	2.6062e-20	0.463309	0.441125
190 kDa paraneoplastic pemphigus antigen;195 kDa cornified envelope precursor protein;Periplakin	O60437	204.68	1.4559e-07	0.4654	0.472689
Transducin beta-like protein 3;WD repeat-containing protein SAZD;TBL3 protein	Q12788;A0JLS5	89.034	1.2238e-63	0.466444	0.514429
cDNA FLJ53069, highly similar to AP-2 complex subunit mu-1;Adapter-related protein complex 2 mu subunit;Adaptin-mu2;Adaptor protein complex AP-2 subunit mu;AP-2 complex subunit mu;AP-2 mu chain;Clathrin assembly protein complex 2 medium chain;Clathrin coat assembly protein AP50;Clathrin coat-associated protein AP50;HA2 50 kDa subunit;Plasma membrane adaptor AP-2 50 kDa protein;cDNA FLJ53034, high…	B4DNB9;Q96CW1-1;Q96CW1;B4DFM1;B4DTI4;Q96CW1-2;B4E304;B4DJB1;C9JJ47;C9JGT8;C9JTK4;C9JPV8;C9JJD3	52.303	0.00013923	0.468218	0.361676
40S ribosomal protein S11	P62280	18.431	1.1597e-93	0.470615	0.0788379
40S ribosomal protein S8;Ribosomal protein S8;Similar to ribosomal protein S8	P62241;Q5JR94;Q5JR95;Q9BS10	24.205	0	0.474254	0.503957
Oxidative stress-responsive 1 protein;Serine/threonine-protein kinase OSR1;Putative uncharacterized protein OXSR1	O95747;C9JIG9	58.022	1.0224e-10	0.479231	0.590984
CML33;Phenylalanine--tRNA ligase alpha chain;Phenylalanyl-tRNA synthetase alpha chain;cDNA FLJ34774 fis, clone NT2NE2003309, highly similar to Phenylalanyl-tRNA synthetase alpha chain (EC 6.1.1.20);FARSLA protein;Phenylalanine-tRNA synthetase-like, alpha subunit, isoform CRA_b;cDNA FLJ50378, highly similar to Phenylalanyl-tRNA synthetase alpha chain (EC 6.1.1.20)	Q9Y285;Q6IBR2;B4E363	57.563	2.0876e-28	0.479851	1.12674
cDNA FLJ59743, weakly similar to Mus musculus spermatogenesis associated, serine-rich 2 (Spats2), mRNA;cDNA FLJ59751, weakly similar to Mus musculus spermatogenesis associated, serine-rich 2 (Spats2), mRNA;DNA polymerase-transactivated protein 6;SPATS2-like protein;DNA polymerase-transactivated protein 6, isoform CRA_b;Putative uncharacterized protein SPATS2L	B4DRE6;B4DT67;Q9NUQ6-1;Q9NUQ6;Q9NUQ6-2;B8ZZZ7;C9JGM8;C9JKE4	65.151	2.0116e-18	0.480265	1.10305
cDNA FLJ53425, highly similar to Far upstream element-binding protein 1;Putative uncharacterized protein FUBP1;DNA helicase V;Far upstream element-binding protein 1;cDNA FLJ59240, highly similar to Far upstream element-binding protein 1;cDNA FLJ61021, highly similar to Far upstream element-binding protein 1;Far upstream element-binding protein variant;FUBP1 protein	B4DT31;C9JSZ1;A6NL74;Q96AE4-2;Q96AE4;C9JT73;Q96AE4-1;B4DWL1;B4E0X8;Q59FU3;Q6PJY1	69.993	4.3241e-51	0.480782	0.589746
Autoantigen PM/Scl 2;Exosome component 10;P100 polymyositis-scleroderma overlap syndrome-associated autoantigen;Polymyositis/scleroderma autoantigen 100 kDa;Polymyositis/scleroderma autoantigen 2;cDNA FLJ59618, highly similar to Exosome component 10;cDNA FLJ60634, highly similar to Exosome component 10;Exosome component 10 isoform 2 variant	Q01780-1;Q01780;Q01780-2;B4DFE4;B4DKG8;Q59G73	100.83	1.336e-18	0.485221	1.08942
40S ribosomal protein S15a;cDNA FLJ77670, highly similar to Homo sapiens ribosomal protein S15a (RPS15A), mRNA;cDNA FLJ30359 fis, clone BRACE2007760, highly similar to 40S RIBOSOMAL PROTEIN S15A;cDNA, FLJ92249, Homo sapiens ribosomal protein S15a (RPS15A), mRNA;HCG1994130, isoform CRA_a	P62244;A8K7H3;B2R4W8	14.839	1.1223e-53	0.492827	0.302707
G-rich sequence factor 1;cDNA FLJ30937 fis, clone FEBRA2007247, highly similar to G-rich sequence factor 1;cDNA FLJ55473, highly similar to G-rich sequence factor 1;cDNA FLJ55466, highly similar to G-rich sequence factor 1;cDNA FLJ42130 fis, clone TESTI2014716, highly similar to G-rich sequence factor 1;cDNA FLJ55240, highly similar to G-rich sequence factor 1;cDNA FLJ32329 fis, clone PROST200452…	Q12849;B3KP14;B7Z2D8;B7Z3R7;B3KW50;B7Z5F9;B3KPW0	53.126	3.6994e-61	0.493852	0.0792646
H/ACA ribonucleoprotein complex subunit 1;Nucleolar protein family A member 1;snoRNP protein GAR1	Q9NY12-1;Q9NY12;Q9NY12-2	22.348	1.8491e-05	0.493955	0.938569
Alpha-NAC;Nascent polypeptide-associated complex subunit alpha;cDNA FLJ33331 fis, clone BRACE2000489, highly similar to Nascent polypeptide-associated complex subunit alpha;cDNA, FLJ92170, Homo sapiens nascent-polypeptide-associated complex alpha polypeptide (NACA), mRNA;HCG2016482, isoform CRA_b;Putative uncharacterized protein NACA;cDNA FLJ53704, moderately similar to Nascent polypeptide-associ…	Q13765;B2R4P8;B4DDI8	94.68	7.7154e-95	0.500088	1.02025
100 kDa DNA-pairing protein;DNA-binding p52/p100 complex, 100 kDa subunit;Polypyrimidine tract-binding protein-associated-splicing factor;Splicing factor, proline- and glutamine-rich;SFPQ protein;Splicing factor proline/glutamine-rich (Polypyrimidine tract binding protein associated)	P23246-1;P23246;Q6PIX2;Q86VG2;Q9BSV4;P23246-2	76.149	2.3113e-48	0.501821	0.586341
26S proteasome non-ATPase regulatory subunit 2;26S proteasome regulatory subunit RPN1;26S proteasome regulatory subunit S2;26S proteasome subunit p97;Protein 55.11;Tumor necrosis factor type 1 receptor-associated protein 2;cDNA FLJ53357, highly similar to 26S proteasome non-ATPase regulatory subunit 2;cDNA FLJ54077, highly similar to 26S proteasome non-ATPase regulatory subunit 2;Proteasome (Pros…	Q13200;B4DM22;B4DX07;Q53XQ4;Q59EG8;Q9NSM5;B4DXY1;Q13041	100.2	9.6008e-27	0.503451	-0.0094905
Epidermal growth factor receptor kinase substrate 8-like protein 2;Epidermal growth factor receptor pathway substrate 8-related protein 2;EPS8L2 protein	Q9H6S3-1;Q9H6S3;B7ZKL3	82.322	6.3478e-89	0.512985	0.689683
RNA-binding protein PNO1;cDNA, FLJ93703, highly similar to Homo sapiens putatative 28 kDa protein (LOC56902), mRNA	Q9NRX1;B2R823;C9J6G1	27.924	1.2882e-05	0.516721	0.127037
Hsc70/Hsp90-organizing protein;Renal carcinoma antigen NY-REN-11;Stress-induced-phosphoprotein 1;Transformation-sensitive protein IEF SSP 3521;cDNA FLJ76863, highly similar to Homo sapiens stress-induced-phosphoprotein 1 (Hsp70/Hsp90-organizing protein) (STIP1), mRNA;STIP1 protein;cDNA FLJ54451, highly similar to Stress-induced-phosphoprotein 1	P31948;A8K690;Q3ZCU9;B4DM70	62.639	0	0.518636	0.580526
p90;T9;Transferrin receptor protein 1;Transferrin receptor protein 1, serum form;cDNA FLJ75881, highly similar to Homo sapiens transferrin receptor (p90, CD71) (TFRC), mRNA;cDNA FLJ57106, highly similar to Transferrin receptor protein 1	P02786;A8K6Q8;B7Z2I6	84.87	1.6519e-06	0.519743	1.06459
Human papillomavirus type 16 E1 protein-binding protein;Thyroid hormone receptor interactor 13;Thyroid receptor-interacting protein 13	Q15645-1;Q15645	48.55	5.3837e-27	0.52306	0.836269
NHP2 non-histone chromosome protein 2-like 1 (S. cerevisiae);High mobility group-like nuclear protein 2 homolog 1;NHP2-like protein 1;OTK27;SNU13 homolog;U4/U6.U5 tri-snRNP 15.5 kDa protein;cDNA, FLJ92061, Homo sapiens NHP2 non-histone chromosome protein 2-like 1 (S.cerevisiae) (NHP2L1), mRNA;NHP2 non-histone chromosome protein 2-like 1 (S. cerevisiae), isoform CRA_a;NHP2L1 protein	B1AHD1;C9JMP8;P55769;Q6FHM6;C9J9R8	14.627	3.5608e-31	0.525668	0.26557
ATP-binding cassette sub-family F member 3;cDNA FLJ57179, highly similar to Homo sapiens ATP-binding cassette, sub-family F (GCN20), member 3 (ABCF3), mRNA	Q9NUQ8-1;Q9NUQ8;B4DRU9;Q9NUQ8-2	79.744	0.00086211	0.52667	0.631288
Far upstream element-binding protein 3;cDNA FLJ58115, highly similar to Far upstream element-binding protein 3;Far upstream element (FUSE) binding protein 3;HCG31253, isoform CRA_a;Putative uncharacterized protein FUBP3	Q96I24-1;Q96I24;A3KFK8;A6NJ37	61.64	1.2275e-28	0.532566	0.844406
Poly(RC)-binding protein 2 isoform b variant;Poly(RC) binding protein 2;Poly(RC) binding protein 2, isoform CRA_d;Alpha-CP2;Heterogeneous nuclear ribonucleoprotein E2;Poly(rC)-binding protein 2;cDNA FLJ77432, highly similar to Homo sapiens poly(rC) binding protein 2 (PCBP2), transcript variant 2, mRNA;Poly(RC) binding protein 2, isoform CRA_b;PCBP2 protein;Poly(RC) binding protein 2, isoform CRA_…	Q59HD4;Q6IPF4;Q15366;A8K7X6;Q32Q82;Q68Y55;B4DLC0;B4DXP5;B4DRD7;P57721-1;P57721;P57721-4;A8MX33;Q5MJP6;P57721-5;P57721-2;C9JH66;P57721-3	38.651	2.9482e-89	0.534858	0.344905
Signal recognition particle 72 kDa protein;SRP72 protein;CaM kinase II isoform;Putative signal recognition particle;Putative uncharacterized protein DKFZp686A04192;Similar to signal recognition particle 72kDa	O76094;A0PJJ5;O15302;Q0D2M6;Q71V07;Q7Z3C0;Q86X80	74.605	1.4039e-95	0.535157	0.636728
Factor interacting with PAP;FIP1-like 1 protein;Pre-mRNA 3-end-processing factor FIP1;Rearranged in hypereosinophilia;cDNA FLJ56493, highly similar to Pre-mRNA 3-end-processing factor FIP1;cDNA FLJ61400, highly similar to Pre-mRNA 3-end-processing factor FIP1	Q6UN15-1;Q6UN15;Q6UN15-4;B4DIR3;Q6UN15-3;B4DTW7	66.526	7.2565e-31	0.537246	0.118962
Alpha-CP1;Heterogeneous nuclear ribonucleoprotein E1;Nucleic acid-binding protein SUB2.3;Poly(rC)-binding protein 1;cDNA, FLJ94964, highly similar to Homo sapiens poly(rC) binding protein 1 (PCBP1), mRNA;Poly(RC) binding protein 1;Putative uncharacterized protein PCBP1	Q15365;Q53SS8	37.497	9.8078e-119	0.540325	0.609574
Fragile X mental retardation syndrome-related protein 1;cDNA FLJ58644, highly similar to Fragile X mental retardation syndrome-related protein 1;cDNA FLJ58772, highly similar to Fragile X mental retardation syndrome-related protein 1;cDNA FLJ58021, highly similar to Fragile X mental retardation syndrome-related protein 1;cDNA FLJ58199, highly similar to Fragile X mental retardation syndrome-relat…	P51114-1;P51114;B4DXZ6;C9JLJ3;P51114-2;C9JK72;B4DGH9;B4DM21;B4DM78;Q14341;P51114-3	69.72	5.4124e-47	0.548042	1.01657
Ras-related protein Rab-6A;cDNA FLJ51066, highly similar to Ras-related protein Rab-6A;cDNA FLJ52284, highly similar to Ras-related protein Rab-6A;RAB6A, member RAS oncogene family isoform a variant;RAB6A protein;GTP-binding protein RAB6B;GTP-binding protein RAB6A;Ras-related protein Rab-6B;RAB6B protein;Rab6A variant 3	P20340-1;P20340;B7Z5Z9;B7Z772;Q53ET8;Q6FGX3;Q9UL29;P20340-2;Q9UL30;Q9NRW1;Q6AZ91;Q1W5D8	23.593	9.1512e-23	0.548239	0.724373
40S ribosomal protein S30	P62861	14.39	0.00098477	0.556993	0.260377
Putative uncharacterized protein MATR3;Matrin-3;cDNA FLJ10526 fis, clone NT2RP2000931, highly similar to Matrin-3;cDNA FLJ55637, highly similar to Matrin-3;cDNA FLJ53172, highly similar to Matrin-3;cDNA, FLJ79319, highly similar to Matrin-3;Putative uncharacterized protein DKFZp686K0542;Putative uncharacterized protein DKFZp686K23100;Clone CDABP0107 mRNA sequence	A8MXP9;P43243;B3KM87;B4DF66;B4DRS1;B7ZAV5;Q5CZA7;Q68D11;Q9H4N1	99.966	2.2492e-62	0.563744	0.308948
Cytosolic thyroid hormone-binding protein;Opa-interacting protein 3;p58;Pyruvate kinase 2/3;Pyruvate kinase isozymes M1/M2;Pyruvate kinase muscle isozyme;Thyroid hormone-binding protein 1;Tumor M2-PK;Pyruvate kinase;Pyruvate kinase M2	P14618-1;P14618;P14618-2;B4DRT3;B4DNK4;Q8WUW7;Q9NYI7;Q9UK31;Q9UKK4;B4DUU6	57.936	2.4372e-187	0.566669	0.597845
Calcium-activated neutral proteinase 1;Calpain mu-type;Calpain-1 catalytic subunit;Calpain-1 large subunit;Cell proliferation-inducing gene 30 protein;Micromolar-calpain;cDNA, FLJ96627, highly similar to Homo sapiens calpain 1, (mu/I) large subunit (CAPN1), mRNA;Putative uncharacterized protein CAPN1;cDNA FLJ53224, highly similar to Calpain-1 catalytic subunit (EC 3.4.22.52)	P07384;B2RDI5;A8MSM1;B4DWH5	81.889	1.0665e-71	0.570463	0.664814
14-3-3 protein zeta/delta;Protein kinase C inhibitor protein 1;Tyrosine 3-monooxygenase/tryptophan 5-monooxygenase activation protein zeta polypeptide;14-3-3 protein/cytosolic phospholipase A2 protein	P63104;D0PNI1;Q6LD62	27.745	5.0418e-46	0.575506	0.748263
ATP-dependent RNA helicase DDX48;ATP-dependent RNA helicase eIF4A-3;DEAD box protein 48;Eukaryotic initiation factor 4A-III;Eukaryotic initiation factor 4A-like NUK-34;Eukaryotic translation initiation factor 4A isoform 3;Nuclear matrix protein 265	P38919	46.871	1.4366e-87	0.58602	0.257735
Myb-binding protein 1A;cDNA FLJ60422, highly similar to Myb-binding protein 1A	Q9BQG0-2;Q9BQG0;Q9BQG0-1;B4DE42	149.37	2.2066e-81	0.59388	1.06443
BAG family molecular chaperone regulator 2;Bcl-2-associated athanogene 2;cDNA FLJ10153 fis, clone HEMBA1003417, highly similar to BAG family molecular chaperone regulator 2;cDNA FLJ13673 fis, clone PLACE1011858, highly similar to BAG family molecular chaperone regulator 2;cDNA FLJ50277, highly similar to BAG family molecular chaperone regulator 2;BCL2-associated athanogene 2	O95816;B3KM36;B3KN59;B4DXE2;A2A296	23.772	5.5204e-06	0.596554	0.741517
Actin-binding protein 280;Alpha-filamin;Endothelial actin-binding protein;Filamin-1;Filamin-A;Non-muscle filamin;Filamin A;FLNA protein;FLJ00119 protein;Filamin A, alpha (Actin binding protein 280);Putative uncharacterized protein FLNA;cDNA FLJ57038, highly similar to Filamin-A;Similar to filamin C, gamma (Actin binding protein 280)	P21333-1;P21333;Q5HY55;Q60FE5;P21333-2;Q5HY53;Q60FE6;Q6NXF2;Q8TES4;Q5HY54;Q96C61;A6NDY9;B2ZZ80;B4E2F9;Q86TQ3	280.74	7.5313e-80	0.613437	0.198063
Kinetochore protein Spc24;cDNA FLJ51584, highly similar to Homo sapiens spindle pole body component 24 homolog (SPBC24), mRNA;Putative uncharacterized protein SPC24;cDNA FLJ51585, moderately similar to Homo sapiens spindle pole body component 24 homolog (SPBC24), mRNA	Q8NBT2;B4E086;C9JGC4;B4DZZ7	22.443	4.4673e-06	0.620211	0.160782
26S protease subunit S5 basic;26S proteasome non-ATPase regulatory subunit 5;26S proteasome subunit S5B;cDNA FLJ76282, highly similar to Homo sapiens proteasome (prosome, macropain) 26S subunit, non-ATPase, 5 (PSMD5), mRNA;cDNA FLJ52877, highly similar to 26S proteasome non-ATPase regulatory subunit 5	Q16401;A8K4T6;B4DZM8	56.195	0.00075154	0.620305	0.594421
A190;DNA-directed RNA polymerase I largest subunit;DNA-directed RNA polymerase I subunit A;DNA-directed RNA polymerase I subunit RPA1;RNA polymerase I 194 kDa subunit;DNA-directed RNA polymerase;POLR1A protein;cDNA: FLJ21915 fis, clone HEP03920	O95602;B7Z284;B7Z8X7;B7ZKR9;Q53T12;Q96AG9;Q9H6T2;B9ZVN9	194.81	2.2966e-08	0.621712	0.513646
Elongation factor 2;cDNA FLJ60696, highly similar to Elongation factor 2;cDNA FLJ58164, highly similar to Elongation factor 2;EEF2 protein;Similar to Elongation factor 2b;cDNA FLJ56548, highly similar to Elongation factor 2	P13639;B4DMC6;B4DRE8;Q6PK56;Q8TA90;B4DPU3	95.337	8.3151e-74	0.622181	0.485661
Importin subunit alpha-1;Karyopherin subunit alpha-1;Nucleoprotein interactor 1;RAG cohort protein 2;SRP1-beta;cDNA FLJ43638 fis, clone SPLEN2039845, highly similar to IMPORTIN ALPHA-1 SUBUNIT;cDNA FLJ46417 fis, clone THYMU3012402, highly similar to Importin alpha-1 subunit;cDNA FLJ55353, highly similar to Importin alpha-1 subunit;Karyopherin alpha 1 (Importin alpha 5);Importin subunit alpha-7;Ka…	P52294;B3KWR2;B3KXZ2;Q5BKZ2;O60684;B4DII5;B4DWX3;Q5TFJ7;C9JYI4	60.248	2.9108e-21	0.633571	0.321513
60 kDa chaperonin;60 kDa heat shock protein, mitochondrial;Chaperonin 60;Heat shock protein 60;HuCHA60;Mitochondrial matrix protein P1;P60 lymphocyte protein;Mitochondrial heat shock 60kD protein 1 variant 1;cDNA FLJ54912, highly similar to 60 kDa heat shock protein, mitochondrial;cDNA FLJ51028, highly similar to 60 kDa heat shock protein, mitochondrial;cDNA FLJ54373, highly similar to 60 kDa hea…	P10809;B3GQS7;B7Z4F6;B7Z532;B7Z597;Q53QD5;Q96RI4;B7Z5E7;C9JCQ4	61.054	0	0.636543	0.301853
ADP-ribosylation factor-interacting protein 1;Arfaptin-1;ADP-ribosylation factor interacting protein 1 (Arfaptin 1), isoform CRA_b;ARFIP1 protein;cDNA FLJ53696, highly similar to Arfaptin-1;cDNA, FLJ79024, highly similar to Arfaptin-1;ADP-ribosylation factor interacting protein 1;ADP-ribosylation factor interacting protein 1 (Arfaptin 1), isoform CRA_a;cDNA FLJ75640, highly similar to Homo sapien…	P53367-1;P53367;B4E273;B7ZA10;P53367-2;Q2M2X4;Q8N8M9;B4DS69	41.738	1.8596e-10	0.643949	-0.273217
Protein LTV1 homolog;cDNA FLJ61396	Q96GA3;B4DTT8	54.854	1.5282e-19	0.645333	0.124377
Alpha-crystallin C chain;E2-induced gene 1 protein;Heat shock protein beta-8;Protein kinase H11;Small stress protein-like protein HSP22	Q9UJY1	21.604	7.401e-08	0.646808	0.817893
Ran GTPase-activating protein 1;cDNA FLJ51385, highly similar to Ran GTPase-activating protein 1;cDNA FLJ61018, highly similar to Ran GTPase-activating protein 1;Similar to RAN GTPase activating protein 1;Putative uncharacterized protein;Ran GTPase activating protein 1	P46060;B4DY16;B4E0U0;Q8WUS7;Q9BSK3;B0QYT3	63.541	9.635e-68	0.661476	0.233515
cDNA FLJ60076, highly similar to ELAV-like protein 1;ELAV-like protein 1;Hu-antigen R	B4DVB8;Q15717;Q53XN6	38.996	5.1361e-45	0.668028	0.362677
Cell cycle-related and expression-elevated protein in tumor;Regulation of nuclear pre-mRNA domain-containing protein 1B;Regulation of nuclear pre-mRNA domain containing 1B	Q9NQG5;A2A2M0	36.899	1.2435e-35	0.668755	0.546266
D-3-phosphoglycerate dehydrogenase;cDNA FLJ35987 fis, clone TESTI2014269, highly similar to D-3-phosphoglycerate dehydrogenase (EC 1.1.1.95);Phosphoglycerate dehydrogenase;PHGDH protein;3-phosphoglycerate dehydrogenase	O43175;B3KSC3;Q5SZU1;Q8N5M8;Q96RV5;Q96RV6;Q96RV7;Q96RV8;Q96RV9;Q9UMY2;Q9UMY3	56.65	2.6225e-119	0.669571	0.676941
100 kDa coated vesicle protein A;Adapter-related protein complex 2 alpha-1 subunit;Adaptor protein complex AP-2 subunit alpha-1;Alpha1-adaptin;Alpha-adaptin A;AP-2 complex subunit alpha-1;Clathrin assembly protein complex 2 alpha-A large chain;Plasma membrane adaptor HA2/AP2 adaptin alpha A subunit;cDNA FLJ36998 fis, clone BRACE2007295, highly similar to ALPHA-ADAPTIN A;cDNA FLJ61453, highly simi…	O95782-1;O95782;Q8N9K4;O95782-2;B4DXJ6	107.54	5.3311e-13	0.669571	0.524957
Signal recognition particle 68 kDa protein;cDNA FLJ11140 fis, clone PLACE1006488, highly similar to Signal recognition particle 68 kDa protein;cDNA FLJ44270 fis, clone TLIVE2008229, highly similar to SIGNAL RECOGNITION PARTICLE 68 kDa PROTEIN;cDNA FLJ54176, highly similar to Signal recognition particle 68 kDa protein;cDNA FLJ40643 fis, clone THYMU2017099, highly similar to SIGNAL RECOGNITION PART…	Q9UHB9-1;Q9UHB9;B3KMI9;B3KWY7;B4DVI7;Q9UHB9-2;B3KUU5;Q96K97	70.729	6.7242e-16	0.674009	0.998817
cDNA FLJ61560, highly similar to Tight junction protein ZO-2;Tight junction protein 2;Tight junction protein ZO-2;Zona occludens protein 2;Zonula occludens protein 2;cDNA FLJ53324, highly similar to Tight junction protein ZO-2;cDNA FLJ54712, highly similar to Tight junction protein ZO-2;Tight junction protein 2 (Zona occludens 2);cDNA FLJ59510, highly similar to Homo sapiens tight junction protei…	B7Z954;Q9UDY2-1;Q9UDY2;B7Z2R8;B7Z7T6;Q9UDY2-3;Q9UDY2-2;A2A3H9;B7Z2R3;Q5VXL1;Q9UDY2-4;Q9UDY2-5	124.88	1.5939e-100	0.683292	0.836347
Histone H1;Histone H1(0);Histone H1.0;cDNA FLJ54804, highly similar to Histone H1.0	P07305;B4DRD6	20.863	3.9261e-26	0.690551	1.24797
LIM mineralization protein;PDZ and LIM domain protein 7;Protein enigma	Q9NR12-1;Q9NR12;Q9NR12-2;Q9NR12-4;Q9NR12-6;Q9NR12-5;Q9NR12-3	49.844	1.7099e-07	0.691891	-0.156785
NF-kappa-B-binding protein;Programmed cell death protein 11;Protein RRP5 homolog;cDNA FLJ61218, highly similar to RRP5 protein homolog;cDNA FLJ54437, highly similar to RRP5 protein homolog	Q14690;B4DES7;B4DH82	208.7	1.4242e-06	0.69724	0.728287
NEDD8 carrier protein;NEDD8 protein ligase;NEDD8-conjugating enzyme Ubc12;Ubiquitin-conjugating enzyme E2 M	P61081	20.9	0.0013596	0.703632	-0.0990932
Adapter protein CMS;Cas ligand with multiple SH3 domains;CD2-associated protein	Q9Y5K6	71.45	0.00011702	0.711142	0.310343
Splicing factor 9G8;Splicing factor, arginine/serine-rich 7;Aging-associated protein 3;Arginine/serine-rich splicing factor 7 type B;Putative uncharacterized protein SFRS7;Splicing factor, arginine/serine-rich 7, 35kDa;Splicing factor, arginine/serine-rich 7, 35kDa, isoform CRA_d;cDNA FLJ60677, highly similar to Splicing factor, arginine/serine-rich 7;cDNA FLJ59182, highly similar to Splicing fac…	Q16629-1;Q16629;Q564D3;C9JAB2;B4DLU6;C9J2H4;Q16629-3;A6NNE8;B4DEK2;Q16629-2;Q8NB80	27.366	2.4006e-48	0.716157	0.382589
D-fructose-6-phosphate amidotransferase 1;Glucosamine--fructose-6-phosphate aminotransferase [isomerizing] 1;Glutamine:fructose 6 phosphate amidotransferase 1;Hexosephosphate aminotransferase 1	Q06210-1;Q06210;Q06210-2	78.806	1.7181e-56	0.734048	0.866147
DEAH box protein 30;Putative ATP-dependent RNA helicase DHX30;Putative uncharacterized protein DHX30	Q7L2E3-2;Q7L2E3;Q7L2E3-1;C9JC37;Q7L2E3-3	136.11	2.2579e-25	0.736735	0.793607
Chronic renal failure gene protein;GTP-binding protein NGB;Nucleolar GTP-binding protein 1;cDNA FLJ10686 fis, clone NT2RP3000252, highly similar to Nucleolar GTP-binding protein 1;cDNA FLJ53992, highly similar to Nucleolar GTP-binding protein 1;cDNA FLJ56266, highly similar to Nucleolar GTP-binding protein 1;cDNA FLJ55652, highly similar to Nucleolar GTP-binding protein 1;G protein-binding protei…	Q9BZE4;B3KMC5;B4DHR2;B4DY13;B7Z7A3;Q53GS0;Q8N4P8;O60747;Q5T3R7	73.964	3.504e-94	0.737081	0.748844
40 kDa SR-repressor protein;FUS-interacting serine-arginine-rich protein 1;Splicing factor SRp38;Splicing factor, arginine/serine-rich 13A;TLS-associated protein with Ser-Arg repeats;TLS-associated serine-arginine protein;cDNA FLJ30749 fis, clone FEBRA2000402, highly similar to FUS-interacting serine-arginine-rich protein 1;cDNA FLJ43846 fis, clone TESTI4006393, highly similar to FUS-interacting …	O75494-1;O75494;B3KNY6;Q53GD7;O75494-2;O75494-3;B4DJP9;Q5JRI3;O75494-4;Q5JRI1;Q6IQ42	31.3	5.0806e-07	0.768587	1.18324
Paraspeckle protein 2;RNA-binding motif protein 14;RNA-binding protein 14;RRM-containing coactivator activator/modulator;Synaptotagmin-interacting protein;RNA binding motif protein 14 variant	Q96PK6-1;Q96PK6;Q59GV2	69.491	1.8633e-157	0.771209	0.605157
Elongation factor 1-alpha 1;Elongation factor Tu;Eukaryotic elongation factor 1 A-1;Leukocyte receptor cluster member 7;Elongation factor 1-alpha;Eukaryotic translation elongation factor 1 alpha;cDNA FLJ54032, highly similar to Elongation factor 1-alpha 1;Eukaryotic elongation factor 1 A-like 3;Putative elongation factor 1-alpha-like 3;Eukaryotic translation elongation factor 1 alpha 1;EEF1A1 pro…	P68104;A8K9C4;A9X7H1;B4DV42;B4E2C5;Q16577;Q53G85;Q53G89;Q53GA1;Q53GE9;Q53HM9;Q53HQ7;Q53HR1;Q53HR5;Q6IPN6;Q6IPS9;Q6IPT9;Q8IUB0;Q96RE1;Q9H2I7;Q9NZS6;Q5VTE0;Q5JR01;A6PW80;Q2F837;Q504Z0;Q6IQ15;Q6P082;Q6P4C9;Q8TBL1;Q96C29;Q96CD8;Q96EB3;B4DNE0;Q05639	50.14	1.9799e-143	0.784085	0.312635
Protein Ric-8A;Synembryn-A	Q9NPQ8-1;Q9NPQ8;Q9NPQ8-2;Q9NPQ8-3	59.612	2.8188e-28	0.790689	0.883076
Heterogeneous nuclear ribonucleoprotein A3;FBRNP;Putative uncharacterized protein HNRNPA3	P51991-1;P51991;C9JED4;Q65ZQ3;C9J4H1	39.594	1.6296e-166	0.824971	0.597147
Nucleolar phosphoprotein B23;Nucleolar protein NO38;Nucleophosmin;Numatrin;Truncated nucleolar phosphoprotein B23;NPM1 protein;Nucleophosmin (Nucleolar phosphoprotein B23, numatrin);Nucleophosmin/B23.2;cDNA FLJ20465 fis, clone KAT06236	P06748-1;P06748;A4ZU86;B5BU00;Q9BTI9;P06748-2;Q9BYG9;Q9NX34	32.575	0	0.832769	1.26969
60 kDa SS-A/Ro ribonucleoprotein;Ro 60 kDa autoantigen;Sjoegren syndrome antigen A2;Sjoegren syndrome type A antigen;TROVE domain family member 2;Gastric cancer multi-drug resistance protein variant;TROVE domain family, member 2;TROVE domain family, member 2, isoform CRA_c;TROVE domain family, member 2, isoform CRA_e;TROVE domain family, member 2, isoform CRA_d;cDNA FLJ13982 fis, clone Y79AA10017…	P10155-1;P10155;Q86WL3;Q5LJ99;Q5LJA0;Q86WL4;Q5LJ98;B3KN94;Q5LJ97;P10155-2	60.67	5.2246e-07	0.834792	0.868358
Pre-mRNA-splicing factor SRp30C;Splicing factor, arginine/serine-rich 9;cDNA FLJ76387, highly similar to Homo sapiens splicing factor, arginine/serine-rich 9 (SFRS9), mRNA;cDNA FLJ56571, highly similar to Splicing factor, arginine/serine-rich 9	Q13242;A8K3M9;B4DFT9	25.542	3.4233e-33	0.835601	0.692268
DNA topoisomerase 1;DNA topoisomerase I;Topoisomerase (DNA) I;TOP1 protein;Putative uncharacterized protein	P11387;B9EG90;Q6NWZ5;Q6PK95;Q9BVT2	90.725	3.8425e-236	0.851039	1.05313
Hsc70-interacting protein;Progesterone receptor-associated p48 protein;Protein FAM10A1;Putative tumor suppressor ST13;Renal carcinoma antigen NY-REN-33;Suppression of tumorigenicity 13 protein;cDNA, FLJ79054, highly similar to Hsc70-interacting protein;ST13 protein;Aging-associated protein 14b;Aging-associated protein 2;Suppression of tumorigenicity 13 (Colon carcinoma) (Hsp70 interacting protein…	P50502;B7ZA40;Q0IJ56;Q1XBU6;Q2TU77;B4E0U6;Q8NFI4;Q8IZP2;Q1XBU7;Q3KNR6;B1AHN5;C9J1B0	41.331	8.8717e-70	0.864176	1.45565
Mitochondrial import receptor subunit TOM34;Translocase of outer membrane 34 kDa subunit;cDNA FLJ54989, highly similar to Mitochondrial import receptor subunit TOM34	Q15785;B4DXU3	34.559	1.1278e-08	0.86584	1.37307
Talin-1;Talin 1	Q9Y490;Q5TCU6	269.76	2.1471e-59	0.871134	1.21317
Nucleoprotein TPR;TPR protein;Tpr protein;Tpr	P12270;A0PJC9;Q15624;Q504U6;Q58F23;Q99968;Q9UE33	267.29	2.4532e-117	0.881508	0.65599
N-acetyltransferase 10;cDNA FLJ58528, highly similar to N-acetyltransferase 10 (EC 2.3.1.-);NAT10 protein	Q9H0A0;B4DFD5;Q05CW7	115.7	9.3301e-92	0.889474	1.04493
SM22-alpha homolog;Transgelin-2	P37802	24.454	3.8774e-100	0.893285	0.777171
DnaJ homolog subfamily A member 1;DnaJ protein homolog 2;Heat shock 40 kDa protein 4;Heat shock protein J2;HSDJ;Human DnaJ protein 2;cDNA FLJ52352, highly similar to DnaJ homolog subfamily A member 1;cDNA FLJ76588, highly similar to Homo sapiens DnaJ (Hsp40) homolog, subfamily A, member 1 (DNAJA1), mRNA;DnaJ (Hsp40) homolog, subfamily A, member 1;DnaJ (Hsp40) homolog, subfamily A, member 1, isofo…	P31689;B7Z5C0;Q5T7Q0;Q86TL9;Q9NXZ8	44.868	2.5647e-204	0.906583	0.856136
AU-rich element RNA-binding factor;Heterogeneous nuclear ribonucleoprotein D-like;JKT41-binding protein;Protein laAUF1;cDNA FLJ59198, highly similar to Homo sapiens heterogeneous nuclear ribonucleoprotein D-like (HNRPDL), transcript variant 2, mRNA;cDNA FLJ60148, highly similar to Homo sapiens heterogeneous nuclear ribonucleoprotein D-like (HNRPDL), transcript variant 2, mRNA	O14979-1;O14979;B4DGN3;B4DTA2;O14979-2;O14979-3	46.437	4.58e-107	0.915942	0.591636
cDNA FLJ78093, highly similar to Homo sapiens ribosomal protein L29 (RPL29), mRNA;60S ribosomal protein L29;Cell surface heparin-binding protein HIP;Ribosomal protein L29 (RPL29) pseudogene;Ribosomal protein L29	A8K0H3;P47914;Q5T1D1;Q6IPI1	17.78	1.3721e-77	0.939904	1.50853
54 kDa nuclear RNA- and DNA-binding protein;55 kDa nuclear protein;DNA-binding p52/p100 complex, 52 kDa subunit;NMT55;Non-POU domain-containing octamer-binding protein;p54(nrb);cDNA FLJ76817, highly similar to Homo sapiens non-POU domain containing, octamer-binding (NONO), mRNA;cDNA FLJ56109, highly similar to Non-POU domain-containing octamer-binding protein;Putative uncharacterized protein NONO	Q15233;A8K525;B7Z4C2;C9JRA5;C9JYS8;C9IZL7	54.231	5.4685e-72	0.956651	1.0077
DnaJ homolog subfamily B member 1;DnaJ protein homolog 1;Heat shock 40 kDa protein 1;Human DnaJ protein 1;cDNA FLJ59093, highly similar to DnaJ homolog subfamily B member 1;cDNA, FLJ93008, Homo sapiens DnaJ (Hsp40) homolog, subfamily B, member 1 (DNAJB1),mRNA;DnaJ (Hsp40) homolog, subfamily B, member 1, isoform CRA_a;DNAJB1 protein	P25685;B4DX52;Q6FHS4;Q6FI51	38.044	4.9716e-102	0.962364	0.808639
Heterogeneous nuclear ribonucleoprotein U-like protein 2;Scaffold-attachment factor A2	Q1KMD3	85.104	5.6251e-302	0.963474	1.27362
Catenin gamma;Desmoplakin III;Desmoplakin-3;Junction plakoglobin;Plakoglobin	P14923;Q7KZ86	81.744	1.8906e-25	0.978049	1.51087
Phenylalanine--tRNA ligase beta chain;Phenylalanyl-tRNA synthetase beta chain;cDNA FLJ75460, highly similar to Homo sapiens phenylalanine-tRNA synthetase-like, beta subunit, mRNA;cDNA FLJ57266, highly similar to Phenylalanyl-tRNA synthetase beta chain (EC 6.1.1.20);Phenylalanine-tRNA synthetase-like, beta subunit, isoform CRA_c;cDNA, FLJ79396, highly similar to Phenylalanyl-tRNA synthetase beta c…	Q9NSD9;A8K666;B4DFM0;B7ZB32;Q4ZFX1;Q57ZJ5;Q9BR63	66.129	6.7312e-115	0.981926	1.75151
Brix domain-containing protein 2;Ribosome biogenesis protein BRX1 homolog;BXDC2 protein;cDNA FLJ57871, highly similar to Brix domain-containing protein 2;BRIX;Brix domain containing 2, isoform CRA_b;cDNA FLJ11100 fis, clone PLACE1005550	Q8TDN6;A0JLQ5;B4E0B8;Q9NUW4	41.401	9.3975e-07	0.998845	1.48068
Filamin B;ABP-278;ABP-280 homolog;Actin-binding-like protein;Beta-filamin;Filamin homolog 1;Filamin-3;Filamin-B;Thyroid autoantigen;Truncated actin-binding protein;Putative uncharacterized protein FLNB;Putative uncharacterized protein DKFZp686A1668	B2ZZ83;O75369-1;O75369;B2ZZ85;O75369-2;Q60FE7;O75369-6;C9JMC4;O75369-3;O75369-4;O75369-5;C9JKE6;Q68CT4;O75369-7	281.63	1.2637e-11	1.02652	0.772481
60S ribosomal protein L11;CLL-associated antigen KW-12;Cell growth-inhibiting protein 34;cDNA, FLJ92077, Homo sapiens ribosomal protein L11 (RPL11), mRNA;Ribosomal protein L11;Ribosomal protein L11, isoform CRA_b	P62913-1;P62913;Q08ES8;Q5VVD0;Q5VVC8;Q5VVC9	20.252	8.3557e-122	1.03591	1.62113
60S ribosomal protein L9;cDNA, FLJ92535, Homo sapiens ribosomal protein L9 (RPL9), mRNA;NPC-A-16;Ribosomal protein L9;Ribosomal protein L9 isoform;Ribosomal protein L9, isoform CRA_b;Putative uncharacterized protein	P32969;Q53Z07;Q2NKY6	21.863	2.7429e-24	1.04369	1.21163
60S ribosomal protein L36;Ribosomal protein L36	Q9Y3U8;Q9BYF3	12.254	2.1652e-09	1.05436	2.52966
Charged multivesicular body protein 4b;Chromatin-modifying protein 4b;SNF7 homolog associated with Alix 1;SNF7-2;Vacuolar protein sorting-associated protein 32-2	Q9H444	24.95	1.922e-159	1.06074	1.62287
60S ribosome subunit biogenesis protein NIP7 homolog;KD93;cDNA FLJ10296 fis, clone NT2RM1001044, highly similar to Homo sapiens HSPC031 mRNA	Q9Y221-1;Q9Y221;Q9Y221-2;B3KM49	20.462	0.0089993	1.08154	2.4102
60S ribosomal protein L11;CLL-associated antigen KW-12	P62913-2;P62913	20.124	5.7718e-98	1.08794	1.89878
Heat shock 70 kDa protein 8;Heat shock cognate 71 kDa protein;cDNA FLJ77848;cDNA FLJ38781 fis, clone LIVER2000216, highly similar to HEAT SHOCK COGNATE 71 kDa PROTEIN;cDNA FLJ55485, highly similar to Heat shock cognate 71 kDa protein;Heat shock 70kDa protein 8 isoform 1 variant;Putative uncharacterized protein;HSPA8 protein;cDNA FLJ20564 fis, clone KAT12033;Uncharacterized bone marrow protein BM0…	P11142-1;P11142;A8K7Q2;B3KTV0;B4E1Q1;Q53GZ6;Q96BE0;Q96H53;Q96IS6;Q9NWW3;Q9NZ87;P11142-2;Q53HF2	70.897	0	1.09349	0.921008
Alpha-tubulin 1;Testis-specific alpha-tubulin;Tubulin alpha-1 chain;Tubulin alpha-4A chain;Tubulin H2-alpha;cDNA FLJ58687, highly similar to Tubulin alpha-4 chain;Putative uncharacterized protein TUBA4A;Tubulin, alpha 1 (Testis specific), isoform CRA_a	P68366;A8MUB1	49.924	4.5854e-229	1.09775	1.76503
60S ribosomal protein L35a;Cell growth-inhibiting gene 33 protein;Putative uncharacterized protein RPL35A	P18077;C9K025;C9JBE2;C9J7F9	12.538	5.1399e-18	1.12082	2.61785
Double-strand-break repair protein rad21 homolog;Nuclear matrix protein 1;SCC1 homolog;cDNA FLJ40596 fis, clone THYMU2010831, highly similar to Double-strand-break repair protein rad21 homolog	O60216;B3KUT8	71.689	3.9989e-10	1.13317	0.86415
AIR carboxylase;Multifunctional protein ADE2;Phosphoribosylaminoimidazole carboxylase;Phosphoribosylaminoimidazole-succinocarboxamide synthase;SAICAR synthetase;Putative uncharacterized protein DKFZp781N1372	P22234;B4DGX3;Q68CQ5	49.679	1.2776e-33	1.13895	1.06139
Cell growth-regulating nucleolar protein;cDNA FLJ78186	Q9NX58;A8K3Y5	43.614	1.534e-16	1.16047	2.16618
Dihydrolipoamide dehydrogenase;Dihydrolipoyl dehydrogenase, mitochondrial;Glycine cleavage system L protein;Dihydrolipoyl dehydrogenase;cDNA FLJ50515, highly similar to Dihydrolipoyl dehydrogenase, mitochondrial (EC 1.8.1.4);cDNA FLJ56112, highly similar to Dihydrolipoyl dehydrogenase, mitochondrial (EC 1.8.1.4)	P09622;B2R5X0;B4DFL1;B4DHG0;B4DMK9;B4DT69	54.177	3.1179e-08	1.17415	0.853214
Splicing factor, arginine/serine-rich 10 (Transformer 2 homolog, Drosophila) variant;Splicing factor, arginine/serine-rich 10;Transformer-2 protein homolog B;Transformer-2 protein homolog beta;cDNA, FLJ96718, highly similar to Homo sapiens splicing factor, arginine/serine-rich 10 (transformer 2 homolog, Drosophila) (SFRS10), mRNA;Putative uncharacterized protein DKFZp686F18120;cDNA FLJ40872 fis, …	Q59GA1;P62995-1;P62995;B2RDQ3;Q68DZ9;Q8N1H4;P62995-3;C9J0I4	33.571	2.5346e-11	1.18339	0.637828
Heterogeneous nuclear ribonucleoproteins A2/B1;Putative uncharacterized protein HNRNPA2B1	P22626-1;P22626;B8ZZ37;P22626-2	37.429	3.7907e-163	1.18549	0.718403
Sb1.8;Structural maintenance of chromosomes protein 1A;cDNA FLJ77162, highly similar to Homo sapiens SMC1 structural maintenance of chromosomes 1-like 1 (SMC1L1), mRNA;SMC1A protein;Putative uncharacterized protein DKFZp686L19178	Q14683;A8K7A6;Q68EN4;Q6MZR8;Q6P2R1	143.23	4.8265e-78	1.19043	0.803166
EBNA1-binding protein 2;Nucleolar protein p40;Probable rRNA-processing protein EBP2;EBNA1 binding protein 2;EBNA1 binding protein 2 variant;EBNA1 binding protein 2, isoform CRA_a;EBNA1BP2 protein	Q99848;Q6IB29	40.684	3.8471e-10	1.21064	1.21816
60S ribosomal protein L3;HIV-1 TAR RNA-binding protein B;Ribosomal protein L3;Putative uncharacterized protein RPL3;cDNA FLJ35376 fis, clone SKMUS2004044, highly similar to Homo sapiens ribosomal protein L3 (RPL3), transcript variant 2, mRNA;cDNA FLJ59135, highly similar to 60S ribosomal protein L3;Ribosomal protein L3, isoform CRA_i;Ribosomal protein L3, isoform CRA_b;RPL3 protein;Putative uncha…	P39023;Q96QL0;A6NHB7;B3KS36;B4DN06;Q49AJ9;Q8TBW1;Q9BT63;Q9NY85;B5MCW2;C9JFX8	46.108	2.4681e-119	1.21531	1.76562
Putative uncharacterized protein NOP2;Nucleolar protein 1;Nucleolar protein 2 homolog;Proliferating-cell nucleolar antigen p120;Proliferation-associated nucleolar protein p120;Putative ribosomal RNA methyltransferase NOP2;NOP2 protein	A8MQ38;P46087-1;P46087;Q3KQS4;P46087-2;Q05BA7	93.982	6.2102e-132	1.227	2.35587
23 kDa highly basic protein;60S ribosomal protein L13a;RPL13A protein;Ribosomal protein L13a variant;FWP004;Ribosomal protein L13a;Ribosomal protein L13a, isoform CRA_b;Novel protein similar to ribosomal protein L13a RPL13A	P40429;Q0VGL3;Q53H34;Q5QTS3;Q8J015;Q9BSQ6;Q5VY36	23.577	4.5252e-70	1.23481	1.92654
60S ribosomal protein L13;Breast basic conserved protein 1;Ribosomal protein L13	P26373;A8K4C8;B4DLX3;O60250;Q6NZ55	24.261	1.6279e-56	1.2419	2.0768
ATP-dependent helicase ATRX;Transcriptional regulator ATRX;X-linked helicase II;X-linked nuclear protein;Znf-HX;Alpha thalassemia/mental retardation syndrome X-linked;cDNA FLJ56865, highly similar to Transcriptional regulator ATRX (EC 3.6.1.-);cDNA FLJ56848, highly similar to Transcriptional regulator ATRX (EC 3.6.1.-);cDNA FLJ56873, highly similar to Transcriptional regulator ATRX (EC 3.6.1.-);A…	P46100-4;P46100;A4LAA3;P46100-1;P46100-5;B4DHH8;B4DLE1;B4DLW1;Q86U63;P46100-3;P46100-2	282.58	0.017515	1.26219	1.98171
Nucleolar protein 5;Nucleolar protein 58;cDNA FLJ13913 fis, clone Y79AA1000231, highly similar to Nucleolar protein NOP5;cDNA FLJ56668, highly similar to Nucleolar protein NOP5	Q9Y2X3;B3KN82;B4DUY3	59.578	3.105e-164	1.27691	1.50713
Zinc finger protein 326;Putative uncharacterized protein ZNF326;cDNA FLJ50345, highly similar to Zinc finger protein 326;Zinc finger protein 326, isoform CRA_a	Q5BKZ1-1;Q5BKZ1;A8MYX1;B4E179	65.653	3.0383e-19	1.28392	0.832899
60S ribosomal protein L10a;CSA-19;Neural precursor cell expressed developmentally down-regulated protein 6;Ribosomal protein L1	P62906;Q1JQ76	24.831	4.2072e-59	1.28718	2.21203
60S ribosomal protein L12;Ribosomal protein L12 variant	P30050-1;P30050;Q59FI9;P30050-2	17.818	3.5305e-94	1.28848	2.51103
60S acidic ribosomal protein P0;60S ribosomal protein L10E;cDNA FLJ75549, highly similar to Homo sapiens ribosomal protein, large, P0 (RPLP0), transcript variant 1, mRNA;Ribosomal protein P0 variant;60S acidic ribosomal protein P0-like;RPLP0 protein;cDNA FLJ51469, highly similar to 60S acidic ribosomal protein P0	P05388;A8K4Z4;Q53HK9;Q53HW2;Q8NHW5;Q3B7A4;Q6NSF2;B4E3D5;Q3MHV2	34.273	3.2118e-81	1.32089	2.54844
60S ribosomal protein L15;Ribosomal protein L15	P61313;Q5U0C0;B4DLP4;B4DEN1;Q642I1;Q76N55	24.146	4.5887e-49	1.3492	2.07588
60S ribosomal protein L18;Ribosomal protein L18	Q07020;Q0QEW2;B4DDY5	21.634	4.6617e-118	1.35027	2.05242
Breast cancer-specific gene 1 protein;Gamma-synuclein;Persyn;Synoretin;cDNA, FLJ92424, highly similar to Homo sapiens synuclein, gamma (breast cancer-specific protein 1) (SNCG), mRNA;Putative uncharacterized protein SNCG;SNCG protein;Synuclein, gamma (Breast cancer-specific protein 1) variant;Synuclein, gamma (Breast cancer-specific protein 1), isoform CRA_b	O76070;Q6FHG5;A9XXE1	13.331	3.6301e-75	1.35851	1.53801
Tubulin beta chain;Tubulin beta-5 chain;cDNA FLJ56903, highly similar to Tubulin beta-7 chain;Beta 5-tubulin;Beta-tubulin protein;Tubulin beta polypeptide;Tubulin, beta;Tubulin, beta, isoform CRA_a;MRNA encoding beta-tubulin. (from clone D-beta-1);cDNA FLJ50617, highly similar to Tubulin beta-7 chain;cDNA, FLJ79164, highly similar to Tubulin beta-7 chain;cDNA, FLJ79215, highly similar to Tubulin …	P07437;B4DY90;Q5SU16;Q6LC01;B4DQN9;B7ZAF0;B7ZAK1;Q5JP53;B4DXZ5;Q1KSF8;Q5ST81;Q6P602;Q96B85;Q9BUU9	52.048	0	1.36944	1.65113
60S ribosomal protein L1;60S ribosomal protein L4;cDNA FLJ56689, highly similar to 60S ribosomal protein L4;Ribosomal protein L4 variant;cDNA FLJ50996, highly similar to 60S ribosomal protein L4;cDNA FLJ50994, moderately similar to 60S ribosomal protein L4	P36578;B4DFI6;Q53G74;Q59GY2;B4DMJ6;B4DMJ2	47.697	1.3541e-218	1.37234	2.39267
60S ribosomal protein L6;Neoplasm-related protein C140;Tax-responsive enhancer element-binding protein 107	B2R4K7;Q9HBB3;Q02878;B4DRX3;Q8N5Z7;Q8TBK5	32.872	6.0704e-69	1.37746	2.36149
60S ribosomal protein L18a;cDNA, FLJ92035, highly similar to Homo sapiens ribosomal protein L18a (RPL18A), mRNA;cDNA FLJ52166, highly similar to 60S ribosomal protein L18a;Ribosomal protein L18a variant;Ribosomal protein L18a;cDNA FLJ51501, highly similar to 60S ribosomal protein L18a;Ribosomal protein L18a-like protein;cDNA FLJ51502, highly similar to 60S ribosomal protein L18a	Q02543;B2R4C0;B4DUV3;Q53HD3;Q76N54;B4DM74;Q32XH3;B4DM94	20.762	2.5443e-82	1.39534	2.25333
60S ribosomal protein L14;CAG-ISL 7;cDNA FLJ76611, highly similar to Homo sapiens ribosomal protein L14 (RPL14), mRNA;cDNA FLJ75556, highly similar to Homo sapiens ribosomal protein L14, mRNA;Ribosomal protein L14 variant;RPL14 protein;Putative uncharacterized protein ENSP00000350479;cDNA FLJ51325, highly similar to 60S ribosomal protein L14	P50914;A8K3Q9;A8K7N0;Q6IPH7;A6NIH1;B7Z6S8;A0PJ62	23.787	4.3549e-50	1.3995	2.43214
Putative uncharacterized protein ENSP00000404254;60S ribosomal protein L21;cDNA, FLJ92056, Homo sapiens ribosomal protein L21 (RPL21), mRNA;Ribosomal protein L21;Ribosomal protein L21, isoform CRA_a;RPL21 protein;Ribosomal protein L21 variant	C9JHA8;P46778;Q6IAX2;Q59GK9	18.593	9.7645e-69	1.4037	1.96331
2,4-dienoyl-CoA reductase [NADPH];2,4-dienoyl-CoA reductase, mitochondrial;cDNA FLJ50204, highly similar to 2,4-dienoyl-CoA reductase, mitochondrial (EC 1.3.1.34);2,4-dienoyl-CoA reductase	Q16698;B7Z6B8;Q7LDK6	36.067	6.8149e-82	1.41197	1.71847
60S ribosomal protein L7;Putative uncharacterized protein RPL7	A8MY04;A8MVV7;P18124;A8MUD9	32.418	4.9948e-92	1.43007	2.38586
Tubulin beta-3 chain;Tubulin beta-4 chain;Tubulin beta-III;Melanocortin receptor 1;Melanocyte-stimulating hormone receptor;Melanocortin 1 receptor;cDNA, FLJ95457, highly similar to Homo sapiens tubulin, beta, 4 (TUBB4), mRNA;cDNA FLJ30104 fis, clone BNGH41000169, highly similar to Melanocyte-stimulating hormone receptor;cDNA FLJ14170 fis, clone NT2RP2002105, highly similar to Melanocyte-stimulati…	Q13509;Q01726;A8I0M1;B2RBD5;B3KNP6;Q1JUL4;Q1JUL6;Q1JUL8;Q1JUL9;Q1JUM0;Q1JUM2;Q1JUM3;Q1JUM4;Q1JUM5;Q3ZCR3;Q53G92;Q6UR92;Q6UR93;Q6UR94;Q6UR95;Q6UR96;Q6UR97;Q6UR98;Q6UR99;Q6URA0;Q7KZS6;Q86YW1;A8K854;Q9BV28	50.432	0	1.4352	1.49521
Tubulin beta-2 chain;Tubulin beta-2C chain;Class IVb beta tubulin;Tubulin, beta 2C;TUBB2C protein;Tubulin beta 2C;cDNA FLJ11352 fis, clone HEMBA1000020, highly similar to Tubulin beta-2C chain;Tubulin 5 beta;Tubulin beta-4 chain;cDNA FLJ55189, highly similar to Tubulin beta-4 chain;cDNA FLJ53341, highly similar to Tubulin beta-4 chain;cDNA FLJ52536, highly similar to Tubulin beta-4 chain	P68371;Q8IWP6;Q8IZ29;Q8N6N5;Q96HX0;A4UCT2;B3KML9;P04350;B4DE77;B4DJ43;B4DFH6	49.83	0	1.45843	1.73942
60S ribosomal protein L8;cDNA FLJ53750, highly similar to 60S ribosomal protein L8	P62917;B4DVG7	28.024	1.4075e-85	1.47233	2.10755
Tubulin beta-2A chain;TUBB2A protein;Tubulin beta-2B chain;TUBB2B protein;cDNA FLJ52378, highly similar to Tubulin beta-7 chain;cDNA FLJ53906, highly similar to Tubulin beta chain;Homo sapiens clone 23678;Putative uncharacterized protein DKFZp566F223;cDNA, FLJ93005, highly similar to Homo sapiens tubulin, beta polypeptide (TUBB), mRNA	Q13885;A5D906;A5D907;Q9BVA1;A1L195;A8K068;B4E052;B7Z4N1;O43209;Q9UGA2;B2R6L0	49.906	0	1.48269	1.69675
60S ribosomal protein L27	P61353;B2R4D8;Q6LCU2	15.798	7.537e-19	1.48388	2.08896
60S ribosomal protein L30	A8MYX5;P62888	12.893	9.8039e-95	1.51506	2.41796
Putative uncharacterized protein RPL32;60S ribosomal protein L32;HCG18290;Putative uncharacterized protein ENSP00000410949	C9JBL2;P62910;B2R4Q3;C9J8W7	17.962	3.9534e-115	1.51511	2.04823
Plastin-3;T-plastin;cDNA FLJ78707, highly similar to Homo sapiens plastin 3 (T isoform) (PLS3), mRNA;cDNA, FLJ92722, Homo sapiens plastin 3 (T isoform) (PLS3), mRNA;Plastin 3 (T isoform);cDNA FLJ51929, highly similar to Plastin-3;cDNA FLJ50683, highly similar to Plastin-3;Plastin 3 variant;Similar to plastin 3 (T isoform);PLS3 protein;cDNA FLJ61108, highly similar to Plastin-3;cDNA FLJ59681, high…	P13797;A8K579;B4DPW9;B7Z6M1;Q53GY0;Q96HI1;A7E2S2;B4DG31;B4DGB4;B4DI60	70.81	2.1957e-19	1.53321	1.57227
60S ribosomal protein L7a;PLA-X polypeptide;Surfeit locus protein 3;cDNA FLJ78489, highly similar to Homo sapiens ribosomal protein L7a (RPL7A), mRNA;cDNA, FLJ92002, Homo sapiens ribosomal protein L7a (RPL7A), mRNA;Ribosomal protein L7a;Ribosomal protein L7a, isoform CRA_c	P62424;Q5T8U4;Q5T8U3;Q5T8U2;Q9BY74	29.995	2.0056e-127	1.54439	2.32272
Kinesin-like protein 6;Kinesin-like protein KIF2C;Mitotic centromere-associated kinesin;cDNA FLJ75664, highly similar to Homo sapiens kinesin family member 2C (KIF2C), mRNA;cDNA FLJ54088, highly similar to Kinesin-like protein KIF2C;cDNA FLJ53680, highly similar to Kinesin-like protein KIF2C;Putative uncharacterized protein	Q99661-1;Q99661;A8K3S3;Q99661-2;B7Z6Q6;B7Z7M6;Q8N5N1	81.312	2.4563e-22	1.55282	1.61688
Alpha-tubulin 6;Tubulin alpha-1C chain;Tubulin alpha-6 chain;Tubulin alpha 6 variant;cDNA FLJ55956, highly similar to Tubulin alpha-6 chain;TUBA1C protein	Q9BQE3;Q53GA7;B7Z1K5;Q8N532	49.895	0	1.56477	1.92851
cDNA FLJ57954, highly similar to 60S ribosomal protein L28;60S ribosomal protein L28;Ribosomal protein L28;Ribosomal protein L28 variant;Putative uncharacterized protein RPL28;Ribosomal protein L28, isoform CRA_c	B4DEP9;P46779;O60251;Q59F34;C9JB50	19.148	9.5467e-81	1.56618	2.1788
60S ribosomal protein L34;Leukemia-associated protein	P49207;Q5MK14	13.293	2.9736e-18	1.60616	2.40736
60S ribosomal protein L5;cDNA, FLJ95579, Homo sapiens ribosomal protein L5 (RPL5), mRNA;Ribosomal protein L5;Ribosomal protein L5, isoform CRA_c;cDNA FLJ38496 fis, clone FELIV1000137, highly similar to 60S RIBOSOMAL PROTEIN L5;Ribosomal protein L5, isoform CRA_b;Ribosomal protein L5 variant;Ribosomal protein L5, isoform CRA_a;RPL5 protein	P46777;A2RUM7;B3KTM6;Q59GX9;Q8WYP1;Q9BUV4	34.362	9.8127e-135	1.63124	2.3259
Heterogeneous nuclear ribonucleoprotein 2H9;Heterogeneous nuclear ribonucleoprotein H3;Heterogeneous nuclear ribonucleoprotein H3 isoform a variant	P31942-1;P31942;Q53F48;P31942-2;P31942-3	36.926	1.6828e-37	1.6504	1.40083
34 kDa nucleolar scleroderma antigen;rRNA 2-O-methyltransferase fibrillarin;cDNA FLJ56738, highly similar to Fibrillarin;FBL protein;Putative uncharacterized protein	P22087;B4DLD4;Q96BS4	33.784	4.9766e-18	1.68441	1.77527
Hepatocellular carcinoma-associated antigen 90;TPX2, microtubule-associated, homolog (Xenopus laevis);TPX2, microtubule-associated, homolog (Xenopus laevis), isoform CRA_a;Differentially expressed in cancerous and non-cancerous lung cells 2;Hepatocellular carcinoma-associated antigen 519;Protein fls353;Restricted expression proliferation-associated protein 100;Targeting protein for Xklp2;cDNA FLJ…	Q96RR5;Q9ULW0;B3KM90;Q643R0;Q96FC3	89.392	4.8125e-12	1.72609	2.61087
Glycoprotein p43;Heterogeneous nuclear ribonucleoprotein G;Heterogeneous nuclear ribonucleoprotein G, N-terminally processed;RNA-binding motif protein, X chromosome;cDNA FLJ54953, highly similar to Heterogeneous nuclear ribonucleoprotein G;cDNA FLJ34201 fis, clone FCBBF3019714, highly similar to HETEROGENEOUS NUCLEAR RIBONUCLEOPROTEIN G;cDNA FLJ38696 fis, clone KIDNE2001931, highly similar to HET…	P38159;B4E352;B3KRG5;Q8N8Y7;Q2VIN3;Q96E39	42.331	3.0546e-109	1.8643	1.50402
Lamin-B1;cDNA FLJ50934, highly similar to Lamin-B1;LMNB1 protein	P20700;B4DZT3;Q6DC98	66.408	1.4456e-12	1.91606	2.20889
cDNA FLJ52712, highly similar to Tubulin beta-6 chain;cDNA FLJ52847, highly similar to Tubulin beta-6 chain	B4DP54;B4E386	46.701	1.3394e-147	1.92376	2.09474
Colonic and hepatic tumor over-expressed gene protein;Cytoskeleton-associated protein 5;CKAP5 protein	Q14008-3;Q14008;Q14008-1;Q8IYN5;Q14008-2	226.25	8.7203e-10	1.92596	1.70444
Tight junction protein 1;Tight junction protein ZO-1;Zona occludens protein 1;Zonula occludens protein 1;cDNA FLJ50931, highly similar to Tight junction protein ZO-1;Putative uncharacterized protein DKFZp686M05161;Putative uncharacterized protein DKFZp686A1195	Q07157-1;Q07157;A9CQZ8;Q9H317;B4DZK4;Q68DX9;Q6MZU1;Q07157-2	195.46	1.1973e-46	1.95464	1.63675
Hyaluronan mediated motility receptor;Intracellular hyaluronic acid-binding protein;Receptor for hyaluronan-mediated motility;HMMR protein;Hyaluronan-mediated motility receptor;cDNA FLJ53375, highly similar to Hyaluronan mediated motility receptor;cDNA FLJ53429, highly similar to Hyaluronan mediated motility receptor	O75330-3;O75330;Q6PIR6;O75330-1;O75330-2;B9UCQ3;Q05D84;Q05DM0;Q6NSC0;Q6PG44;B4DZK6;B4E114;C9JEE8	84.228	2.7877e-12	1.9571	2.65018
28 kDa heat shock protein;Estrogen-regulated 24 kDa protein;Heat shock 27 kDa protein;Heat shock protein beta-1;Stress-responsive protein 27;cDNA FLJ52243, highly similar to Heat-shock protein beta-1;Putative uncharacterized protein HSPB1	P04792;B4DL87;C9J3N8;C9JLY6	22.782	1.0055e-27	1.96687	1.73001
DNA topoisomerase 2-alpha;DNA topoisomerase II, alpha isozyme;DNA topoisomerase 2	P11388-4;P11388;P11388-1;C9J5P2;P11388-3;P11388-2;C9JGD1;A6NDM0;C9J4C3	182.68	2.0921e-55	2.05228	2.45585
Nucleolar protein 56;Nucleolar protein 5A;NOP56 protein;cDNA FLJ76962, highly similar to Homo sapiens nucleolar protein 5A (56kDa with KKE/D repeat) (NOL5A), mRNA;Nucleolar protein 5A (56kDa with KKE/D repeat)	O00567;A0PJ92;A8K9K6;Q9BSN3;Q5JXT2	66.049	6.5921e-16	2.22321	1.83105
70 kDa lamin;Lamin-A/C;Renal carcinoma antigen NY-REN-32;Lamin A/C transcript variant 1;Lamin A/C;Progerin;LMNA protein;cDNA FLJ56081, highly similar to Lamin-A/C;Rhabdomyosarcoma antigen MU-RMS-40.12;cDNA FLJ55771, highly similar to Lamin-A/C	P02545-1;P02545;Q5I6Y4;Q5I6Y6;P02545-3;Q6UYC3;P02545-2;Q5I6Y5;Q8N519;B4DI32;Q3BDU5;Q5TCJ4;Q5TCI9;B4DFR3;Q5TCI8	74.139	2.3683e-88	2.38739	2.01345
Nucleolar and spindle-associated protein 1;cDNA FLJ78441, highly similar to Homo sapiens nucleolar and spindle associated protein 1 (NUSAP1),mRNA	Q9BXS6-4;Q9BXS6;Q9BXS6-1;A8K4B4;Q9BXS6-2;Q9BXS6-5;Q9BXS6-3	47.569	9.036e-22	2.50174	2.59135
Autoantigen p542;Heterogeneous nuclear ribonucleoprotein C-like 2;hnRNP associated with lethal yellow protein homolog;RNA-binding protein Raly;cDNA FLJ77422, highly similar to Homo sapiens RNA binding protein, autoantigenic (hnRNP-associated with lethal yellow homolog (mouse)), transcript variant 1, mRNA;RNA binding protein (Autoantigenic, hnRNP-associated with lethal yellow) long isoform variant…	Q9UKM9-1;Q9UKM9;Q53GL6;Q9UKM9-2;A8K4T9;Q5QPL9;Q5QPM0;B4DSJ1;Q5QPM1;Q5QPM2	32.55	9.48e-29	2.51962	2.28012
Heat shock 70 kDa protein 1/2;Heat shock 70 kDa protein 1A/1B;cDNA FLJ75127, highly similar to Homo sapiens heat shock 70kDa protein 1A, mRNA;Heat shock 70kDa protein 1A;Heat shock 70kDa protein 1B;cDNA FLJ54328, highly similar to Heat shock 70 kDa protein 1;cDNA FLJ54283, highly similar to Heat shock 70 kDa protein 1;Heat shock protein 72;cDNA FLJ54370, highly similar to Heat shock 70 kDa protei…	P08107;A8K5I0;B4DI39;B4E1S9;Q9UQC1;B4DNT8;B4DWK5;Q59EJ3	70.051	0	2.69982	3.10209
Heterogeneous nuclear ribonucleoproteins C1/C2;cDNA FLJ75154, highly similar to Homo sapiens heterogeneous nuclear ribonucleoprotein C (C1/C2), mRNA;cDNA, FLJ92712, highly similar to Homo sapiens heterogeneous nuclear ribonucleoprotein C (C1/C2) (HNRPC), transcript variant 1, mRNA;cDNA, FLJ92657, highly similar to Homo sapiens heterogeneous nuclear ribonucleoprotein C (C1/C2) (HNRPC), transcript …	P07910-1;P07910;A8K9A4;B2R603;P07910-2;B2R5W2;B3KX96;B4DY08;P07910-4;P07910-3;O60812;B2RP44;B7ZW41;Q6PKD2;B2RXH8;B7ZW38;B4DQQ2;B4DSU6;B4DMJ1	33.67	8.5478e-77	2.70759	2.37557
Antigen KI-67;cDNA FLJ56929, highly similar to Antigen KI-67	P46013-1;P46013;P46013-2;B4DRH3	358.69	2.1619e-14	2.72936	2.16566
22 kDa actin-binding protein;Protein WS3-10;Smooth muscle protein 22-alpha;Transgelin;Transgelin variant;cDNA, FLJ94704, highly similar to Homo sapiens transgelin (TAGLN), mRNA;Putative uncharacterized protein DKFZp686P11128;TAGLN protein;Transgelin variant 2;Transgelin, isoform CRA_b	Q01995;Q53GC9;Q5U0D2;Q6FI52	22.611	1.6374e-25	2.92613	1.08737
cDNA FLJ38698 fis, clone KIDNE2002015, highly similar to HEAT SHOCK 70 kDa PROTEIN 1;cDNA FLJ54303, highly similar to Heat shock 70 kDa protein 1;cDNA FLJ54389, highly similar to Heat shock 70 kDa protein 1;cDNA FLJ54407, highly similar to Heat shock 70 kDa protein 1;cDNA FLJ54408, highly similar to Heat shock 70 kDa protein 1;Heat shock 70kDa protein 1A	B3KTT5;B4DFN9;B4DVU9;B4E388;B4E3B6;Q5SP16	63.923	0	2.93471	3.11979
AH antigen;Centromere protein F;Kinetochore protein CENPF;Mitosin	P49454	367.76	2.3586e-05	2.94664	2.49745
Importin subunit alpha-2;Karyopherin subunit alpha-2;RAG cohort protein 1;SRP1-alpha;cDNA FLJ78270, highly similar to Homo sapiens karyopherin alpha 2 (RAG cohort 1, importin alpha 1)(KPNA2), mRNA;Karyopherin alpha 2 (RAG cohort 1, importin alpha 1)	P52292;A8K7D9;B9EJD6;Q53YE3;Q6NVW7;Q7Z726	57.861	1.5851e-138	3.12092	3.13593
